# Supplementary material for: Radiation therapy induced intestinal barrier damage and repair process - differences in salivary metabolites and monitoring of intestinal barrier function
Source: Front Immunol. 2025 Jun 12;16:1590219. doi: 10.3389/fimmu.2025.1590219 (PMC12197936; doi:10.3389/fimmu.2025.1590219)
Supplement: Supplementary file 3 [file Table2.xlsx]

## Sheet: Sheet1
intestinal mucosa(INF-γ）	G1	G2	G3	G4		intestinal mucosa(INF-γ）	G1VSG2	G1VSG3	G1VSG4	G2VSG3VSG4
Mean ± standard deviation	49083.50±28735.54	499683.67±299879.85	284113.00±137837.91	111217.17±74029.16		P-value	0.004	0.008	0.084	0.012
intestinal mucosa(TGF-β）	G1	G2	G3	G4		intestinal mucosa(TGF-β）	G1VSG2	G1VSG3	G1VSG4	G2VSG3VSG4
Mean ± standard deviation	58725.00±39813.44	296222.00±44274.75	213273.00±84082.20	97910.00±56661.89		P-value	0	0.005	0.196	0
intestinal mucosa（β-actin）	G1	G2	G3	G4		intestinal mucosa（β-actin）	G1VSG2	G1VSG3	G1VSG4	G2VSG3VSG4
Mean ± standard deviation	314157.50±72391.62	310121.50±70999.94	276827.83±75327.72	313849.83±72433.94		P-value	0.924	0.402	0.994	0.635
blood serum（IL-1β）	G1	G2				blood serum（IL-1β）	G1VSG2
Mean ± standard deviation	15.11±24.65	12.61±28.91				P-value	0.696
blood serum（IL-6）	G1	G2				blood serum（IL-6）	G1VSG2
Mean ± standard deviation	9.13±12.62	6.06±7.97				P-value	0.284
blood serum（IL-17）	G1	G2				blood serum（IL-17）	G1VSG2
Mean ± standard deviation	13.42±32.14	2.31±1.96				P-value	0.011
blood serum（INF-γ））	G1	G2				blood serum（INF-γ））	G1VSG2
Mean ± standard deviation	5.53±5.08	4.82±8.20				P-value	0.636
