# Supplementary material for: Radiation therapy induced intestinal barrier damage and repair process - differences in salivary metabolites and monitoring of intestinal barrier function
Source: Front Immunol. 2025 Jun 12;16:1590219. doi: 10.3389/fimmu.2025.1590219 (PMC12197936; doi:10.3389/fimmu.2025.1590219)
Supplement: Supplementary file 4 [file Table3.xlsx]

## Sheet: Sheet3
	Positive area	Positive average grayscale	Average grayscale of background	Positive total grayscale	group
β-actin	2728	213	128	231880	1
β-actin	3126	223	137	268836	1
β-actin	4041	229	146	335403	1
β-actin	3274	193	71	399428	1
β-actin	3609	178	69	393381	1
β-actin	4197	165	104	256017	1
β-actin	3572	217	137	285760	2
β-actin	4018	223	142	325458	2
β-actin	4852	222	153	334788	2
β-actin	4263	174	93	345303	2
β-actin	2930	162	100	181660	2
β-actin	5240	174	100	387760	2
β-actin	3516	220	138	288312	3
β-actin	3305	214	139	247875	3
β-actin	4613	220	150	322910	3
β-actin	3687	168	93	276525	3
β-actin	3515	142	99	151145	3
β-actin	3742	199	99	374200	3
β-actin	3184	218	135	264272	4
β-actin	3379	211	136	253425	4
β-actin	4403	227	147	352240	4
β-actin	3446	203	91	385952	4
β-actin	3509	151	85	231594	4
β-actin	4121	192	96	395616	4
IFNγ	3431	131	128	10293	1
IFNγ	3177	165	137	88956	1
IFNγ	3074	165	146	58406	1
IFNγ	2114	97	71	54964	1
IFNγ	2649	77	69	21192	1
IFNγ	4335	118	104	60690	1
IFNγ	4940	224	137	429780	2
IFNγ	5576	192	142	278800	2
IFNγ	6709	224	153	476339	2
IFNγ	6219	180	93	541053	2
IFNγ	3819	156	100	213864	2
IFNγ	8746	221	100	1058266	2
IFNγ	3988	221	138	331004	3
IFNγ	4053	172	139	133749	3
IFNγ	5505	219	150	379845	3
IFNγ	3641	169	93	276716	3
IFNγ	3664	131	99	117248	3
IFNγ	5012	192	99	466116	3
IFNγ	4320	174	135	168480	4
IFNγ	3088	162	136	80288	4
IFNγ	4629	171	147	111096	4
IFNγ	2581	119	91	72268	4
IFNγ	3435	89	85	13740	4
IFNγ	4519	145	96	221431	4
TGFβ	1700	30	15	25500	1
TGFβ	1588	50	29	33348	1
TGFβ	1767	114	44	123690	1
TGFβ	1596	106	48	92568	1
TGFβ	2193	58	41	37281	1
TGFβ	1903	67	46	39963	1
TGFβ	3889	115	26	346121	2
TGFβ	2459	168	58	270490	2
TGFβ	2667	130	24	282702	2
TGFβ	4255	119	41	331890	2
TGFβ	2422	132	38	227668	2
TGFβ	2431	170	39	318461	2
TGFβ	2177	131	10	263417	3
TGFβ	2071	117	33	173964	3
TGFβ	3277	130	36	308038	3
TGFβ	2534	160	50	278740	3
TGFβ	2061	86	44	86562	3
TGFβ	2863	94	35	168917	3
TGFβ	1327	38	7	41137	4
TGFβ	2369	67	29	90022	4
TGFβ	2182	124	38	187652	4
TGFβ	1545	133	46	134415	4
TGFβ	2215	53	35	39870	4
TGFβ	1522	94	32	94364	4

## Sheet: Sheet1
No.	Sex	Age	group	Concentration（pg/ml）
				IL-6	IL-1β	INF-γ	IL-17
1	man	68	1	2.56	11.3	1.78	1.85
2	woman	84	1	4.82	1.55	3.57	1.85
3	man	69	1	10.19	42.79	17.68	73.04
4	man	77	1	1.73	1.88	2.39	1.67
5	man	60	1	2.21	1.88	1.92	1.67
6	man	75	1	5.29	3.49	2.5	1.67
7	man	69	1	29.72	1.88	26.96	1.67
8	woman	78	1	6.6	1.88	12.9	1.67
9	woman	75	1	1.98	5.2	3.23	53.63
10	woman	72	1	1.74	1.55	1.78	1.85
11	man	69	1	1.74	1.55	3.46	1.85
12	woman	53	1	1.78	1.99	3.5	14.85
13	woman	85	1	9.63	32.27	3.47	1.63
14	man	47	1	0.56	0.35	0.61	1.66
15	woman	67	1	2.63	119.18	1.79	1.63
16	man	73	1	3.58	88.16	2.13	1.63
17	woman	68	1	8.95	40.17	3.81	40.31
18	woman	66	1	2.61	10.08	6.71	17.53
19	woman	84	1	4.93	1.55	9.13	17.25
20	man	70	1	7.16	24.91	1.78	1.85
21	man	53	1	1.19	1.06	2.64	7.14
22	man	72	1	8.62	31.93	5.24	21.32
23	man	83	1	4.57	0.87	16.82	4.65
24	woman	69	1	34.37	0.87	2.78	2.68
25	woman	76	1	65.24	86.06	14.11	200.96
26	man	73	1	1.46	1.96	5.54	1.63
27	woman	71	1	11.17	1.67	7.39	8.19
28	man	75	1	5.11	1.55	1.78	1.85
29	woman	65	1	23.32	0.87	1.2	3.74
30	woman	48	1	8.23	8.87	8.93	1.63
31	man	51	1	1.22	1.96	1.14	1.63
32	woman	72	1	0.95	1.96	4.67	1.63
33	man	50	1	4.96	22.05	3.05	1.63
34	woman	66	1	2.71	1.94	2.58	1.63
35	man	71	1	7.66	0.87	1.51	1.63
36	man	49	1	2.04	0.87	1.42	1.63
37	man	51	1	0.56	0.35	3.35	1.66
38	man	64	1	7.21	0.35	5.09	1.66
39	man	82	1	16.17	70.39	7.57	24.39
40	man	74	1	12.96	34.25	9.22	15.63
41	woman	72	1	29.11	0.35	0.57	1.66
42	man	64	1	3.38	11.14	5.13	5.73
43	woman	68	1	9.06	41.34	5.5	7.53
44	woman	61	1	4.83	13.46	6.92	6.12
45	man	74	1	25.53	5.45	6.85	1.72
46	woman	65	1	0.7	1.96	5.73	1.63
47	woman	76	1	3.02	1.94	5.45	4.15
48	woman	51	1	6.99	11.37	5.31	8.82
49	man	65	1	17.03	1.05	4.85	6.79
50	man	33	1	18.2	14.34	10.33	36.28
51	man	59	1	56.59	31.76	18.45	122.13
52	man	61	1	6.64	20.38	7.45	13.44
53	man	68	1	3.96	35.24	7.28	6.26
54	man	73	1	9.09	17.23	6.97	1.66
55	man	73	1	2.91	1.08	1.76	1.63
56	woman	45	1	0.64	0.35	0.51	1.66
57	man	72	1	0.5	1.96	0.89	1.63
58	man	72	2	4.64	1.96	3.91	1.63
59	woman	45	2	27.29	0.87	1.42	2.98
60	man	63	2	3.96	10.25	3.32	4.58
61	woman	46	2	1.74	7.46	1.78	1.85
62	man	65	2	2.35	0.71	1.77	1.56
63	woman	49	2	1.18	1.05	2.89	1.63
64	woman	72	2	3.9	1.94	5.15	1.63
65	woman	61	2	7.93	42.26	4.6	10.79
66	man	68	2	1.28	1.05	0.84	1.63
67	man	67	2	2.6	0.35	2.95	1.66
68	man	67	2	2.51	2.68	2.52	1.66
69	woman	50	2	18.38	136.62	3.58	2.26
70	woman	67	2	2.43	2.53	2.56	1.63
71	woman	69	2	4.03	8.54	1.14	1.63
72	woman	69	2	1.74	2.91	3	1.85
73	woman	68	2	1.74	1.55	1.97	1.85
74	man	65	2	1.73	1.88	11.1	1.67
75	man	57	2	1.74	8.64	3	1.85
76	man	60	2	4.71	11.01	6.91	1.67
77	woman	66	2	1.74	11.06	1.78	1.85
78	man	62	2	28.78	1.55	1.78	1.85
79	man	64	2	1.74	1.55	1.78	1.85
80	man	56	2	11.35	31.59	41.05	1.63

## Sheet: Sheet2
Index	Formula	Compounds	Class I	Class II	Precursor (g/mol)	Mass (g/mol)	RT (min)	Adduct	error_ppm	Level	score	source	CAS	Pubchem CID	HMDB	Metlin	cpd_ID	RG-1	RG-2	RG-3	RG-4	RG-5	RG-6	RG-7	RG-8	RG-9	RG-10	RG-11	NRG-1	NRG-2	NRG-3	NRG-4	NRG-5	NRG-6	NRG-7	NRG-8	NRG-9	NRG-10	NRG-11	NRG-12	NRG-13	QC01	QC02	QC03	QC04	QC05	QC06	kegg_map
MW0057055	C44H80NO8P	1,2-Dilinoleoyl-SN-glycero-3-phosphocholine	GP	PC	782.568	781.562	10.8876	M+H	0.759147	2	0.8801	rp	998-06-1	5288075	HMDB0008138	-	-	22471.3	24536.6	28402.9	109354	68734.4	53123.6	74234.6	73648.1	122244	101735	112230	81976.3	63509.6	39684.5	145670	102612	106554	95229.9	67327.1	45537.2	40789.2	62010.3	39380.7	30586.4	46298.1	46137.1	42918.1	42683	46674.6	30472.3	--
MEDP0058	C11H20N2O6	L-Saccharopine	Amino acid and Its metabolites	Amino acids	259.135	276.132	4.4963	M+H-H2O	17.9115	2	0.6639	rp	997-68-2	160556	HMDB0000279	383	C00449	351061	375777	315130	504924	421834	373603	450869	504235	391073	301557	330343	384887	312425	358915	345093	386424	414094	422512	286958	355438	336587	385220	347391	403206	367626	372814	366364	361817	369473	354475	ko00310,ko01100,ko01230
MW0015896	C36H58O10	Arjunolic acid 3-glucoside	Carbohydrates and Its metabolites	Carbohydrates and Its metabolites	689.36	650.403	2.2502	M+K	9.22252	4	0.5653	rp	99543-11-0	14031162	HMDB0040941	-	-	1986.47	765.754	31029.4	747.495	842.474	795.271	363.008	53620.4	4134.76	9694.43	353.487	18716.9	2323.32	3572.38	10695.4	1869.59	7897.79	486.099	14725.6	5854.41	1247.35	17087	1063.46	169.647	4036.71	3613.49	3830.88	3695.08	3857.21	3613.06	--
MW0010044	C17H28ClNO2	Venlafaxine hydrochloride	Others	Medicine	336.171	313.181	2.4989	M+Na	2.1425	4	0.6992	rp	99300-78-4	62923	HMDB0005016	-	-	109.457	123.412	36.7041	210.581	134.101	138.118	140.976	30.6877	25.9431	44.871	27.2596	153.721	80.6664	127.478	70.0007	68.0977	26.6709	149.21	41.9458	34.9158	72.0797	146.279	80.9676	119.136	437.422	438.652	370.499	392.932	212.305	415.582	--
MW0115326	C14H13ClO5S	Sulcotrione	Aldehyde,Ketones,Esters	Ketones	1007.02	328.017	12.1576	3M+Na	13.055	4	0.7603	rp	99105-77-8 | 123174-48-1 | 114680-61-4	91760	-	-	C77376	4390.91	4183.41	4357.81	4440.1	5082.5	4527.35	3968.07	4913.64	5285.29	4670.1	4646.87	3735.92	4257.01	4222.31	3932.75	3994.56	4375.36	4631.38	4150.8	4186.71	4067.43	4236.34	4059.53	3532.65	4190.81	4203.67	4323.5	4146.27	4101.53	3980.33	--
MW0124396	C14H16N4	Imiquimod	Heterocyclic compounds	Heterocyclic compounds	241.154	240.137	1.3002	M+H	24.8941	2	0.6429	rp	99011-02-6	57469	HMDB0014862	-	-	18252.8	71578.3	68947.9	20687.5	38621.6	60651.4	72451.5	1485.06	24742.7	38159.8	36672.4	47526.5	72656	25500.6	43652.6	59675.8	23824.4	36384	27039.8	50144.4	52976	38429.9	45513.4	50590.4	48023.7	48604.4	47281.6	47762.9	48353.8	46411.3	--
MW0007796	C8H8O3	Methylparaben	Benzene and substituted derivatives	Benzene and substituted derivatives	237.014	152.047	5.6071	M+K+HCOOH	3.925	3	0.7936	rp	99-76-3	7456	HMDB0032572	-	-	4938.33	5015.31	5950.77	6272.54	4929.01	6680.82	4723.34	4483.11	5733.31	3405.46	5027.41	5868.11	4569.54	4769.45	6548.81	5773.02	3948.54	6385.27	5492.71	5118.96	2684.67	5574.22	5392.19	5182.41	4837.84	4916.76	5019.09	5175.39	4839.17	4297.64	--
MW0103076	C8H16O2	Valproic acid	Organic acid and Its derivatives	Organic acid and Its derivatives	186.148	144.115	4.2143	M+CH3CN+H	1.74876	2	0.7282	rp	99-66-1	3121	HMDB0001877	2986	C07185	30876.8	40068.6	18987	42618.3	72001.3	69819.1	55256.6	56558.4	57830.6	51221.9	42579.1	50521.5	50302.6	46676.8	42460.2	43073.3	72153.4	56986.5	49265.6	59698.6	55062.1	58117	65069.6	49818.8	32251.3	33155.8	33813.6	32656	28751.5	36816.9	ko00982,ko04976
MW0143672	C7H8N2O3	2-Methoxy-5-nitroaniline	Benzene and substituted derivatives	Benzene and substituted derivatives	310.02	168.054	0.7617	3M+3K-H	6.2305	4	0.6162	rp	99-59-2	7447	-	-	C19469	418.371	283.571	994.98	1032.62	738.406	1450.29	1426.35	69628.4	963.414	111.801	508.502	135.253	358.592	2045.53	4119.27	2542.86	223.361	4919.98	436.425	320.506	200.724	3534.09	401.215	3268.69	487.405	528.491	472.807	476.512	319.801	378.489	--
MW0053463	C30H44O6	Ganolucidic acid A	Organic acid and Its derivatives	Organic acid and Its derivatives	483.32	500.314	8.4443	M+H-H2O	22.5663	3	0.5726	rp	98665-21-5	20055993	HMDB0035302	-	-	25181.5	17398.5	16402.5	21569.6	25689.1	24110	19686.2	20467.8	22638	10865.6	12814.6	23966.6	21713.3	23004.1	12856.9	22593.9	23190	23912.7	22553.1	22488.1	9728.78	19872.8	20936.1	20365	17333.3	18782.2	17371.8	17356.6	16929.5	11342.2	--
MW0149468	C32H44O9	Ganoderic acid H	FA	FFA	590.33	572.298	11.062	M+H+NH3	2.56299	4	0.6899	rp	98665-19-1	73657194	HMDB0035987	-	-	855.399	418.406	900.902	588.569	282.31	1148.19	1382.86	719.069	232.558	400.222	745.365	343.779	492.877	558.537	587.888	1143.85	529.889	117.907	483.334	1038.92	541.865	1888.96	489.423	922.039	425.665	421.448	442.218	415.439	427.929	400.557	--
MW0154254	C21H21N2NaO5S	Nafcillin sodium	Amino acid and Its metabolites	Amino acid derivatives	475.075	436.107	0.7316	M+K	7.14201	4	0.8499	rp	985-16-0	23667630	HMDB0014745	-	C08124	448.607	957.696	4679.58	2184.92	90.2195	1218.9	2839.93	864.745	4445.98	1228.77	2167.51	614.546	420.176	1634.43	12491.6	6739.28	1926.05	4154.43	161.366	3035.45	112.201	19838.1	1032.19	3345.92	1402.09	1592.03	1698.29	1605.33	1531.89	1579.2	--
MW0109266	C6H5NO2	Picolinic acid	Organic acid and Its derivatives	Organic acid and Its derivatives	88.0088	123.032	1.1842	M+H-2H2O	21.7261	2	0.5229	rp	98-98-6	1018	HMDB0002243	-	C10164	42635.9	45572.1	31974.1	54358.6	60310.6	49428.9	11403.2	107823	61203.2	33587.9	1642.03	25941.9	37850.5	41670.6	12109.3	35612.8	24833.9	10603.3	52912.7	45443.9	40030.8	28403.2	19614.4	63640	28993.9	31046.1	26777.5	29158.6	28888.6	29928.9	ko00380,ko01100
MW0143464	C11H14O2	4-tert-Butylbenzoic acid	Benzene and substituted derivatives	Benzene and substituted derivatives	223.063	178.099	6.7729	M-H+2Na	19.128	1	0.6388	rp	98-73-7	7403	-	-	-	130.391	44.198	37.9068	76.0632	39.8416	99.0579	95.9152	96.1713	123.465	114.848	25.5651	121.389	46.7038	39.7815	68.2471	79.9762	87.7481	48.5871	50.1003	82.6462	30.8224	84.076	44.8357	65.7474	1077.57	1064.24	1050.49	1052.75	1049.22	1042.89	--
MW0015842	C33H58O7	Antibiotic X 14889D	Heterocyclic compounds	Heterocyclic compounds	566.426	566.418	3.8636	M+	19.3974	3	0.5827	rp	97671-94-8	13491361	HMDB0033334	-	-	90903.3	86563.3	81781.7	67947.5	80808.9	88999.4	87224.7	47115.4	84918.2	87213.1	86944.1	89983.4	80227.9	90601.2	84128.8	78360.3	79025.9	85551.4	82630.5	78960.1	85492.2	91523.6	78432.5	73395	80299.7	83746.5	80956.3	80720.6	78455.6	78644	--
MW0139257	C47H70O15	Pectenotoxin-1	Heterocyclic compounds	Heterocyclic compounds	874.476	874.471	1.4203	M+	10.3393	3	0.5862	rp	97564-90-4	6437860	HMDB0033490	-	-	3632.31	96.0305	195892	53.3171	3332.07	783.056	95.4397	160.634	148478	8156.44	974.475	6594.4	208756	93650.1	73848.5	110023	591.281	4832.7	422.134	50076.1	6351.41	199637	3600	8848.17	16327.8	16329.3	15823.8	15841.3	15766.5	14696.9	--
MW0055231	C13H29N3O	N5-Hexanoylspermidine	FA	Others	282.211	243.231	4.7457	M+K	29.8432	4	0.6124	rp	97141-37-2	86127607	HMDB0029568	-	-	56758.5	47375.7	46608.7	53661.2	52218.8	68216.4	55633.5	55013.5	66311.1	76086.6	80693.2	85590.5	87432.6	105380	76939.7	94280.2	108823	90098.9	91999.5	88515.5	91725.9	87654.5	77174.8	82735.6	74828.2	77313.1	81623.5	78926.7	79594.9	79116.1	--
MEDP0525	C5H9NO3	N-Acetyl-L-alanine	Amino acid and Its metabolites	Amino acid derivatives	154.041	131.058	2.4407	M+Na	13.3645	1	0.5938	rp	97-69-8	88064	HMDB0000766	5733	-	566904	559684	509680	573396	561163	591245	472664	582065	596698	584293	564018	555944	535266	528406	538952	495929	593061	488756	555199	552844	561159	519326	546650	522809	537418	530656	532805	531513	528482	519178	--
MW0106670	C5H10O3	Ethyl lactate	Aldehyde,Ketones,Esters	Esters	377.183	118.063	2.6572	3M+Na	2.4855	4	0.6916	rp	97-64-3	7344	HMDB0040735	-	-	51.779	2652.65	9099.26	495.725	8454.15	384.836	6596.55	103.304	524.461	807.05	640.115	1219.15	7785.62	2225.32	13781.3	4989.17	805.073	5830.37	77.1219	1611.98	622.46	393.928	4648.59	2211.51	2763.87	2644.5	2657.97	2452.55	2647.16	2534.79	--
MW0122769	C4H6N4O3	Allantoin	Heterocyclic compounds	Heterocyclic compounds	181.028	158.044	12.2553	M+Na	10.949	2	0.5906	rp	97-59-6	204	HMDB0000462	89	C01551	337161	318147	321207	317036	308377	318286	338986	345964	280116	282764	263578	288179	306070	325024	338476	358095	319055	338485	261536	320908	292829	370558	315790	354294	320235	308461	307034	294411	303652	300908	--
MW0016415	C13H20O2	Carvyl propionate	Aldehyde,Ketones,Esters	Esters	209.154	208.146	11.5185	M+H	1.675	4	0.7098	rp	97-45-0	7336	HMDB0038047	-	-	10084.5	1925.65	1478.24	12359.2	4563.2	1669.41	10160.2	8466.56	1203.28	4684.33	7862.29	6509.32	15413.4	7345.72	2875.16	997.834	9816.23	619.672	5257.26	2158.19	36664.2	8804.04	1274.02	1986.6	2864.94	1762.15	3322.52	2878.9	3213.09	3133.9	--
MW0006917	C9H13NO3	Normetanephrine	Benzene and substituted derivatives	Phenolics	148.075	183.089	1.8131	M+H-2H2O	2.85	3	0.8609	rp	97-31-4	1237	HMDB0000819	66	C05589	3231.62	7373.13	5758.19	3223.72	3188.74	6341.7	24839.7	1672.17	3171.3	4204.14	5933.71	6455.33	8783.96	5557.99	15016.6	9305.09	3595.31	18401.8	4092.12	5019.04	1951.72	7166.96	4456.69	8350.48	6948.46	6680.92	6870.06	6801.05	6768.75	6127.73	ko00350,ko01100
MW0009611	C19H25ClN2OS	Pyridaben	Benzene and substituted derivatives	Benzene and substituted derivatives	365.148	364.138	5.1593	M+H	10.571	2	0.6982	rp	96489-71-3	91754	-	72412	C18614	35772.6	31673.5	31284.1	23249.7	23119.2	29799	26673.9	22210.1	26949.5	31588.4	29612.9	26043.1	27746.5	26479.7	23336.1	23635.9	29177.4	25259.6	31892	27198.8	29470	23397.3	22359.2	22658	25454.2	26038.9	25395.9	25265.1	24613.4	25684	--
MW0109863	C9H17N3O5	Thr-Gln	Amino acid and Its metabolites	Small Peptide	247.105	247.117	4.0725	M+	15.422	2	0.6643	rp	96337-79-0	7016085	-	23794	-	53877.3	456.953	51980.3	680.594	49281.1	439.494	4520.53	72038.7	51937.2	41813.9	45764.6	1173.52	314.228	2540.52	2154.4	60467.1	47514.7	1173.48	49332.4	303.327	43931	432.267	8403.31	402.763	46605.5	45768.2	45791.7	45579.1	45270.1	44299.5	--
MW0109795	C13H23N2O3PS	Tebupirimfos	Others	Insecticide	357.075	318.117	1.8214	M+K	4.251	4	0.6543	rp	96182-53-5	93516	-	-	C18692	143.162	329.343	386.589	354.038	362.038	312.546	3149.28	253.617	187.933	532.475	243.002	517.755	912.814	1024.84	1165.65	358.178	96.4631	1922.85	326.964	67.0452	169.414	576.241	196.517	1105.55	493.916	503.582	425.665	392.281	528.032	540.491	--
MW0103343	C10H13N5O4	2'-Deoxyguanosine	Nucleotide and Its metabolites	Nucleotide and Its metabolites	290.09	267.097	1.9968	M+Na	10.125	3	0.6877	rp	961-07-9 | 663615-45-0 | 38559-49-8 | 116002-28-9 | 130434-96-7 | 197227-97-7 | 197227-99-9 | 244769-88-8 | 246137-64-4	135398592	HMDB0000085	-	C00330	393.026	3551.52	2763.38	1637.9	292.259	3494.15	3909.09	90.9046	817.581	1209.57	554.277	587.068	5162.88	399.624	988.297	1032.03	628.971	2291.04	1404.14	5295.71	1046.27	1389.05	4203.48	1565.81	2961.77	2959.18	2829.32	2695.02	3009.07	2521.62	ko00230,ko01100,ko01232,ko02010
MEDN0587	C7H13NO3	N-Acetylvaline	Amino acid and Its metabolites	Amino acid derivatives	146.081	159.089	1.4492	M+H-CH2	1.14175	4	0.7223	rp	96-81-1	66789	HMDB0011757	-	-	16378.2	33078.2	6741.55	32233.2	13580.4	13289	2233.98	6299.59	13981	15303.1	6254.44	10606.7	27768.4	30827.8	20253	15713.7	14099.5	12392	7599.47	10381.3	5950.58	12937.6	18142.3	11515.2	10244	10130.1	10342.5	8806.29	9957.65	9898.59	--
MW0154158	C6H9N5	N3-Metyladenine	Alcohol and amines	Amines	136.061	151.086	1.0931	M+H-CH4	10.5118	4	0.5456	rp	958733-34-1	440553	-	-	C05026	32782.7	520449	558235	91854.5	517042	838613	311034	92549.7	19068.1	205114	459642	186096	152980	9524.39	368324	28626.2	263668	58094.7	46191.8	187289	339904	341326	316852	120601	183644	170576	167524	152198	178903	175484	--
MW0118732	C5H5F3N2S	2-Methyl-4-(trifluoromethyl)thiazol-5-amine	Heterocyclic compounds	Heterocyclic compounds	137.015	182.013	2.4407	M+H-HCOOH	1.38375	4	0.7166	rp	958452-22-7	34175764	-	-	C77310	4871.26	5435.19	4440.33	3546.29	5348.66	5000.69	1894.01	5484.23	4872.45	4561.55	5602.15	5189.35	4769.35	4723.59	3947.38	5256.2	3363.47	2904.58	6057.67	4836.52	5753.59	4267.11	5577.84	4650.32	3154.81	3623.75	3694.5	3693.14	3571.9	3464.17	--
MW0103332	C10H13N5O3	2'-Deoxyadenosine	Nucleotide and Its metabolites	Nucleotide and Its metabolites	252.108	251.102	1.7687	M+H	1.10303	1	0.9177	rp	958-09-8	13730	HMDB0000101	3382	C00559	717.824	107444	329257	9018.68	6265.65	80549.8	101279	4359.16	11805.1	10333.5	32735.6	6225.3	44198.3	29073.9	752.871	105467	13621.6	87241.3	427.101	36123.8	2478.73	180552	25604.1	286732	75699.6	77289.2	75453.3	75631.5	74341.2	74866.8	ko00230,ko01100,ko01232,ko02010
MW0008591	C13H17BrF3NO2S	3-bromo-N,N-dipropyl-5-(trifluoromethyl)benzenesulfonamide	Benzene and substituted derivatives	Benzene and substituted derivatives	854.974	389.01	12.1742	2M+2K-H	11.1903	4	0.5357	rp	957062-78-1	26985672	-	-	-	1408.15	1222.25	1332.34	1212.53	1506.66	1556.68	1133.27	1229.51	1317.43	1206.78	1519.08	1353.46	1237.9	1450.41	978.147	1469.98	1141.86	1480.84	1321.05	1177.83	1627.11	1367.61	1222.11	1043.56	1222.26	1267.01	1187.61	1206.13	1062.59	1176.18	--
MW0118898	C4H4N2O2S	4,6-Dihydroxy-2-mercaptopyrimidine	Organic acid and Its derivatives	Organic acid and Its derivatives	250.953	143.999	13.7838	M+K+NaCOOH	1.62975	4	0.7109	rp	956086-95-6 | 5658-01-5	1268265	-	-	-	61151.7	48763.5	67446.9	61617.7	62526.8	65381.8	56713.6	66429.7	67715.4	59468.5	67623.4	64263.3	84256.7	61753.3	68394.3	55754.7	64298.2	67770.6	60114.9	63953	55648.8	51757.6	50129.6	66684.4	66971.3	66888	66888.1	65832.4	66391.7	64908.7	--
MW0053412	C30H42O7	Ganoderic acid C1	FA	FFA	553.26	514.293	2.8073	M+K	7.6728	4	0.5907	rp	95311-97-0	471004	HMDB0035627	-	-	237.715	688.63	508.12	476.839	2369.79	429.115	11526	97.2537	1136.09	1948.58	183.353	1558.65	1101.71	8381.55	561.907	3940.12	413.903	1276.46	370.31	916.054	343.715	623.223	948.228	709.611	598.983	558.938	618.772	604.147	568.179	504.26	--
MW0006094	C22H19ClO3	Atovaquone	Benzene and substituted derivatives	Benzene and substituted derivatives	339.084	366.102	5.1593	M+H-C2H4	5.68075	4	0.6264	rp	95233-18-4 | 94015-53-9 | 137732-39-9	74989	HMDB0015249	1152	C06835	2458.96	1617.49	1004.79	1304.46	1324.74	1421.36	1862.94	1270.34	1554.32	2251.34	1779.54	1480.38	2251.7	2295.01	1449.18	1576.78	1976.04	1359.86	860.464	2273.87	1829.45	1892.68	1354.22	1534.09	2032.87	1988.4	2023.58	2070.92	1881.23	1972.89	--
MW0009201	C10H11BrF3NO2S	3-Bromo-N-propyl-5-(trifluoromethyl)benzenesulfonamide	Benzene and substituted derivatives	Benzene and substituted derivatives	385.928	346.962	1.1262	M+K	13.6622	4	0.5025	rp	951884-67-6	26986224	-	-	-	2568.96	6599.1	5431.7	5513.56	12441.9	2279.02	260.39	20541.7	4100.56	3300.72	1799.41	19314	1438.1	5206.64	2285.77	3504.93	7412.23	2204.03	4452.8	5371.49	3954.81	7316.22	2408.36	9068.17	4645.38	4620.62	4784.29	4824.81	4674.41	4589.03	--
MW0002306	C8H5F6NO2S	2,5-Bis(trifluoromethyl)benzenesulfonamide	Benzene and substituted derivatives	Benzene and substituted derivatives	331.95	292.995	13.4145	M+K	3.79625	4	0.6636	rp	951625-11-9	28306200	-	-	-	16730.8	16383.7	15621.9	16330.4	15804.9	13864.5	13047.4	18634.6	21781.4	46505.3	32109.4	17397.3	19665.9	19211.3	18515.8	16647.6	19130.5	32869	12996.6	13841.9	8412.36	32334.3	16783	18909	17732.4	18367.8	17600.8	17610.1	18177.7	18765.8	--
MW0157155	C15H26N2O7	Spenolimycin	Heterocyclic compounds	Heterocyclic compounds	347.182	346.174	4.7035	M+H	2.50325	4	0.6912	rp	95041-97-7	125257	-	-	C17970	635.51	1239.98	1054.63	1560.79	2424.41	2605.78	2462.9	2718.18	3131.34	2789.55	1565.3	690.215	2019.59	1496.35	1611.06	727.373	6701	2589.6	4536.5	1899.03	5186.74	2942.61	2696.77	1078.53	753.406	739.546	955.066	779.852	922.824	863.878	--
MW0009287	C7H9N	O-Toluidine	Benzene and substituted derivatives	Benzene and substituted derivatives	232.19	107.073	5.9892	2M+NH4	22.1126	2	0.6145	rp	95-53-4	7242	HMDB0041965	-	C14403	7349.31	3781.02	4348.09	5039.37	6232.34	4689.56	7921.34	3260.31	1727.24	5848.69	6104.16	4292.71	10099.1	7121.11	5324.44	5458.09	4241.07	2421.28	5140.19	4465.69	8112.33	7266.46	3022.42	4316.3	5090.29	4962.09	5222.7	5011.16	4937.67	4927.47	--
MW0108972	C7H8O	o-Cresol	Benzene and substituted derivatives	Phenolics	131.048	108.058	4.1393	M+Na	3.725	3	0.8852	rp	95-48-7	335	HMDB0002055	-	C01542	36609.2	31375.9	33417.8	45662.4	38720.3	35587	38438.3	43014.8	32738.5	29809.1	32764.4	33792.3	27857.9	34181.3	31349.3	35157.7	40072.2	37291.2	30268.9	32875.5	33608	38347.9	34708.1	40134.8	34404	33708.6	33509.2	33532.1	33231.6	32240.2	ko01100
MW0123317	C7H4ClNO2	Chlorzoxazone	Aldehyde,Ketones,Esters	Ketones	187.03	168.993	0.7919	M+H+NH3	2.64025	4	0.6882	rp	95-25-0	2733	HMDB0014500	-	C07931	487.601	780.813	3327.44	369.914	1525.74	997.9	850.45	221.165	372.786	568.546	1130.46	2061.66	1166.4	2376.86	6325.49	1016.6	286.432	2811.85	140.466	168.608	408.156	3644.32	1368.74	1971.69	779.107	708.757	889.027	481.67	734.78	700.803	--
MW0054747	C39H62O13	Melongoside F	Steroids	Steroidal saponins	400.186	738.419	3.73	M+Na+K	6.71376	4	0.6074	rp	94805-85-3	192242	HMDB0040949	-	-	202.15	1038.47	85.068	2349.45	853.028	12073.1	725.601	127.31	204.122	312.834	4295.01	259.031	453.075	750.851	108.788	4881.15	6390.92	362.073	289.464	481.56	1055.48	1894.21	352.088	185.08	1411.78	1351.29	1306.12	602.228	1212.36	1333.77	--
MW0126608	C10H10F3N3OS	Sulfoxaflor	Heterocyclic compounds	Heterocyclic compounds	221.999	277.05	3.1648	M+H-C4H8	1.66825	4	0.71	rp	946578-00-3	16723172	-	-	-	572.053	5908.55	4238.9	653.066	334.755	3811.4	25609.5	92.4807	507.732	293.728	563.405	3389.35	23237.3	270.953	214.413	1274.69	633.505	9606.74	1217.47	2667.26	1134.84	12035.3	6536.05	1066.93	5217.14	5834.33	5363.76	4603.52	5180.28	5392.05	--
FDATP01195	C7H9IN2O	Pralidoxime iodide	Others	Medicine	264.054	263.976	1.8131	M+	10.5817	1	0.5347	rp	94-63-3	135410029	-	-	-	34540.3	58304.9	87683.7	73496.7	44730	44356.2	262078	24788.9	43360.3	32714.3	48488.3	47714.2	121870	72170.9	188219	106989	31474.8	168557	24652.5	49378.3	37035.5	87329.2	48486.6	110142	67181.1	69926.4	66918.7	65839.8	64108.7	66171.1	--
MW0006458	C11H14O3	Butylparaben	Benzene and substituted derivatives	Benzene and substituted derivatives	308.972	194.094	0.9605	M-2H+3K	9.85446	2	0.7048	rp	94-26-8	7184	HMDB0032575	-	-	91914.5	132538	78980.5	198215	194555	97068.8	143490	640252	22011.1	68250.1	93996.3	181010	71999.1	132876	97356.2	113713	92506.1	140998	114526	200732	139765	133910	86072.5	162070	117213	129432	119405	124148	121258	117379	--
MW0120575	C8H8IN	4-Iodo-2,3-dihydro-1H-indole	Heterocyclic compounds	Indole and Its derivatives	245.981	244.97	1.7789	M+H	9.63175	4	0.5589	rp	939759-03-2	16244444	-	-	-	6447.11	90482	2532.48	2435.4	950.378	20363	32951.9	2710.21	15153.7	6032.8	41630.6	13215.5	7702.99	2685.19	3674.03	11669	1396.21	16833.6	1607.03	13431.9	791.994	14980	10178.3	4801.21	14810.7	15288.3	15068	14541.9	14926.6	14864.3	--
MW0117658	C12H7BrO3S	3-(1-Benzothiophen-2-yl)-4-bromo-2-hydroxy-2H-furan-5-one	Benzene and substituted derivatives	Benzene and substituted derivatives	356.94	311.928	12.2572	M+HCOO+2H	4.1712	2	0.6753	rp	938069-71-7	16220835	-	45211	-	115868	103057	101337	116729	112178	115749	104190	112564	101505	109452	106059	113977	107234	110635	104064	111030	109515	110957	100668	106373	103584	101332	92287	100095	103328	99398.9	98853.8	98175.1	98416.5	91251	--
FDATP01819	C26H24N8O2	Tucatinib	Others	Medicine	481.207	480.202	3.9864	M+H	1.61994	4	0.9611	rp	937263-43-9	51039094	-	-	-	1.42816e+06	1.26914e+06	1.37777e+06	1.46983e+06	1.30623e+06	1.22983e+06	845851	1.90943e+06	4040.35	3859.37	1.21302e+06	1.35058e+06	4023.37	5871.51	1.64768e+06	560381	1.25941e+06	719874	1.30759e+06	1.32936e+06	1.16442e+06	2965.02	2695.93	293868	49225.7	47269.2	46704.9	45811.5	46232.1	41980.4	--
MW0122297	C13H16ClN3	6-(1-Piperazinyl)-isoquinoline hydrochloride	Heterocyclic compounds	Heterocyclic compounds	250.112	249.103	6.2302	M+H	6.81175	4	0.8557	rp	936643-77-5	42614441	-	45047	-	99.7529	1661.01	4270.51	383.06	887.167	1093.46	50110.5	49.2422	358.795	598.48	187.204	1203.33	2659.83	538.655	10482	2590.09	125.891	5042.87	303.722	2299.29	56.4199	8006.41	820.295	5449.12	3210.68	3206.91	3331.08	3192.3	3239.55	2936.26	--
MW0117683	C8H7ClN2O3S	2-(Chloromethyl)-1,3-benzoxazole-5-sulfonamide	Alcohol and amines	Amines	284.951	245.987	12.2572	M+K	11.0235	4	0.5381	rp	936074-39-4	16767386	-	-	-	459.724	744.276	685.429	1513.47	747.879	244.938	2408.07	1458.12	910.277	1066.54	1527.06	2066.11	895.764	1869.06	217.94	2082.17	858.349	627.254	1718.78	2463.05	1831.36	193.611	1457.39	814.603	927.215	765.884	825.056	750.9	423.127	794.794	--
MW0155601	C31H50N2	Plakinamine B	Terpenoids	Triterpene	497.408	450.397	8.452	M+HCOO+2H	0.570288	3	0.5234	rp	93474-14-7	21606896	-	-	C16895	39331.9	64710.4	63245.7	65669	62887.9	64096.8	44641.7	63605.7	61621	61839.9	60620.2	31510	57355.2	57481.2	25548.2	54567	62411.1	55319.1	61432.9	47988.4	36690.6	49274.2	51240.2	47097.3	49418.8	54392.9	58031.6	55893.2	53846.9	54456.2	--
MW0139129	C27H28O18	Nelumboside	Flavonoids	Flavonoid	307.057	640.128	5.7733	M+2H-C2H4	10.0537	4	0.5525	rp	93252-57-4	11968794	HMDB0038464	-	-	1000.04	744.222	962.356	1397.14	1413.75	223.594	895.759	2044.39	1373.7	1675.03	862.177	1200.04	841.529	180.045	1372.19	785.843	767.786	1618.52	1431.01	455.213	1697.28	1181.46	363.391	190.184	810.332	738.455	704.067	484.59	724.025	699.585	--
MW0118826	C16H11N5	2-Phenyl-4-(1,2,4-Triazol-4-Yl)quinazoline	Heterocyclic compounds	Heterocyclic compounds	547.231	273.101	12.1493	2M+H	1.1135	4	0.7229	rp	930946-67-1	17436861	-	-	-	216.991	189.415	320.651	376.595	156.751	339.685	416.711	455.807	253.961	143.872	277.081	410.925	658.683	264.967	486.942	139.066	145.461	236.292	354.159	118.75	296.182	224.441	406.908	590.286	285.971	287.498	278.539	295.331	312.447	265.319	--
MW0154132	C27H31N3O5	SAHA-BPyne	Benzene and substituted derivatives	Benzene and substituted derivatives	478.229	477.226	2.4034	M+H	4.36704	2	0.6943	rp	930772-88-6	90276494	-	96437	-	8488.98	3286.97	62111.2	44989.5	597.708	1310.55	377.536	9934.11	24676.2	25083.3	491.16	54120.1	106018	50041	126334	88039.2	10541.2	371479	9282.21	23581.6	8118.73	169147	7850.04	40901.5	35986.2	37221.1	37284.4	36760.8	37879.5	36776.7	--
MW0007768	C8H8O2	Methyl benzoate	Benzene and substituted derivatives	Benzene and substituted derivatives	181.028	136.052	2.2667	M-H+2Na	13.0968	2	0.6738	rp	93-58-3	7150	HMDB0033968	-	-	286715	232311	185937	282536	180695	226414	224406	294649	255377	400650	270030	118606	198860	262916	110847	209575	117545	216627	257280	159816	266859	451758	150439	198380	189899	156611	204897	184714	187654	189638	--
MW0139900	C9H6O3	Umbelliferone	Lignans and Coumarins	Lignans	207.11	162.032	2.2998	M-H+2Na	0.108459	1	0.5038	rp	93-35-6	5281426	HMDB0029865	-	C09315	79445.6	71169	51281.4	106693	35777.9	81701.6	61189.6	6630.96	61996.1	47196.4	62228.2	31436.3	62667.6	49339.9	117770	35089.2	64330.9	79026.3	77560.4	61538.7	69798.1	45812.4	58059.3	28322.7	67531.3	68705.6	67823.6	67443.8	66929.6	65519.9	--
MW0125160	C11H14O2	Methyleugenol	Benzene and substituted derivatives	Benzene and substituted derivatives	223.063	178.099	9.6997	M-H+2Na	16.8465	2	0.556	rp	93-15-2	7127	HMDB0031864	-	C10454	44.6491	2.11551	54.7109	4.59123	6.99745	163.93	5.54981	15.0915	27.1119	55.0877	3.42156	11.1127	2.43997	1.5481	2.0394	21.2342	17.3579	2.27536	3.81979	3.21604	1.8229	4.47833	82.9933	6.08914	1363.38	1391.67	1361.78	1349.47	1350.6	1328.78	--
MW0161667	C19H18N2O4	N-Caffeoyl serotonin	Alcohol and amines	Amines	303.112	338.127	4.1226	M+H-2H2O	0.9	3	0.9238	rp	928765-97-3	16659826	-	-	-	8174.84	10150.7	7287.66	8465.39	9059.01	10514.4	9045.39	10366.7	8191.15	6676.63	9412.73	10327	5800.42	8094.57	8307.57	8992.78	7144.19	8702.56	8983.12	9317.81	7897.26	7816.47	8066.49	9162.05	8923.01	8998.94	9247.83	9008.4	8767.64	8812.01	--
MW0014042	C6H12O	cis-3-Hexen-1-ol	Organic acid and Its derivatives	Organic acid and Its derivatives	218.211	100.089	4.0224	2M+NH4	1.62773	2	0.7203	rp	928-96-1	5281167	HMDB0030003	-	C08492	174279	116279	78126.9	217109	117116	201699	195670	403426	209209	97361.4	83523.6	121086	134584	126432	141592	137039	207226	100173	73801	92032.3	99375.8	124297	62478.3	86999.5	126811	127490	127478	125933	126934	125807	ko00592
MW0116945	C13H11N3O2S	1-ethyl-6-thien-2-yl-1H-pyrazolo[3,4-b]pyridine-4-carboxylic acid	Organic acid and Its derivatives	Organic acid and Its derivatives	312.028	273.057	3.705	M+K	4.5065	4	0.6491	rp	923919-56-6	16227451	-	-	-	342.267	889.223	259.108	391.02	367.086	675.025	2492.91	81.01	108.761	159.987	267.411	288.484	1018.9	287.951	342.002	188.869	243.093	336.965	174.6	383.583	324.875	641.672	1029.36	623.426	396.085	379.724	381.678	389.569	381.176	329.355	--
MW0002787	C12H9BrFNO2	2-bromo-5-fluoro-N-(furan-2-ylmethyl)benzamide	Benzene and substituted derivatives	Benzene and substituted derivatives	365.973	296.98	12.2406	M+Na+HCOOH	5.16975	4	0.6361	rp	923722-86-5	9034566	-	-	-	228.572	416.034	456.985	540.992	166.63	728.287	261.34	637.348	861.952	392.821	373.169	177.293	1796.35	891.298	249.252	626.293	210.762	190.697	412.359	212.599	507.484	500.904	353.908	395.738	539.685	535.563	589.143	593.85	605.921	264.998	--
MW0004374	C9H7F2NO6	4-(Difluoromethoxy)-5-methoxy-2-nitrobenzoic acid	Benzene and substituted derivatives	Benzene and substituted derivatives	301.984	263.024	1.3996	M+K	7.85875	4	0.5875	rp	923170-53-0	16227222	-	-	-	339.337	412.937	1738.74	524.161	4173.47	1404.66	448.378	127.82	2231.05	667.598	2752.23	351.184	12903.3	1475.93	3223.53	566.354	109.858	751.96	749.581	5813.89	323.439	17837.5	674.825	650.853	2123.6	1892.68	2184.8	2226.12	2225.06	2222.94	--
MW0011105	C4H6N2O2S	Zapa	Organic acid and Its derivatives	Organic acid and Its derivatives	190.987	146.015	13.8348	M-H+2Na	4.65295	2	0.6588	rp	92138-10-8	6604703	-	-	-	46997.5	394816	368577	415622	414133	583476	431145	450081	420449	448889	428875	582670	178962	444823	458243	437115	418099	404782	403880	581720	438303	470466	437816	258951	434172	436154	470805	442420	432105	417295	--
MW0141917	C12H10O3	3-(2-Hydroxyphenyl)catechol	Benzene and substituted derivatives	Benzene and substituted derivatives	220.096	202.063	5.2173	M+NH4	2.475	3	0.8825	rp	91368-55-7	569	-	-	C03569	61325.6	70979.5	68910.3	84411	80892	68335.9	70887.9	81868.6	78350.1	64184	63597.8	68191.8	63967.5	72449	66939.3	71326.2	66848.1	63619.8	60317.8	64388.4	55734.7	63099.5	61882.1	64530.8	67351.7	65459.2	65664.6	65615.5	64397.9	63962	ko01100
MW0125280	C18H29N3O2	1-(1-Acetyl-piperidin-4-yl)-3-adamantan-1-yl-urea	Heterocyclic compounds	Heterocyclic compounds	342.212	319.226	9.5006	M+Na	9.94325	4	0.5541	rp	913548-29-5	12000797	-	-	-	191.745	695.517	766.91	2198.78	4216.72	1182.52	9677.03	293.524	8295.65	134.382	1413.1	8655.04	9902.03	415.965	21421.1	366.751	232.787	287.532	490.88	6987.54	272.403	1036.59	666.639	915.463	935.593	990.765	859.859	907.073	510.161	847.236	--
MW0116980	C13H16N4O	Veliparib	Alcohol and amines	Amines	283.096	244.132	2.2998	M+K	11.472	4	0.5317	rp	912444-00-9	11960529	-	-	-	2832.4	1640.07	827.76	4682.97	567.672	2210.12	840.957	104.597	996.332	854.615	398.62	676.811	553.741	998.521	3000.21	627.273	1270.72	1684.78	1790.33	892.94	2259.22	1240.78	383.914	897.097	1477.11	1617.84	1411.49	1266.3	1436.45	1259.94	--
MW0003280	C10H8S	2-Naphthalenethiol	Benzene and substituted derivatives	Benzene and substituted derivatives	207.044	160.035	13.4602	M+H+HCOOH	1.6775	4	0.7098	rp	91-60-1	7058	HMDB0029689	-	-	43668.7	21193.8	36076.8	40394.3	36110.3	35737.4	40430.8	38407.3	49930.3	41374.5	43161.4	32304.2	41167.1	42267.3	43002.8	38970.9	19689.4	41523	47123.1	43994	40662.8	30646.8	38289.4	60227.3	43340.3	42409.4	41953.1	42449.1	41344	41963.6	--
MEDP1315	C9H7N	Quinoline	Heterocyclic compounds	Heterocyclic compounds	130.065	129.058	5.765	M+H	1.38786	2	0.7941	rp	91-22-5	7047	HMDB0033731	-	C06413	15579	12826.8	11209.9	12214.3	17242.7	11814	11798.9	15027.7	8710.16	11178.9	11026	17448.9	9889.11	12098.7	10690.9	16002.1	9820.93	14417.6	12900.7	14741.9	10921.3	10011.4	18223.2	13106.5	21692.9	17547.2	18403.3	20419.1	18246.3	15883.3	--
MW0006953	C32H39NO2	Ebastine	Benzene and substituted derivatives	Benzene and substituted derivatives	246.65	469.298	2.366	M+H+Na	1.96122	4	0.7033	rp	90729-43-4	3191	HMDB0060159	-	-	29976.8	189228	494544	52642.9	132749	317332	34677.3	331.251	247359	97038.6	59162.4	157041	137129	309610	381445	92042.7	31093.6	520.226	22317.6	230747	47062.5	82187.9	157869	10653.2	107828	107361	107592	106971	106718	104940	--
MW0126669	C11H13Cl2N3O2	tert-butyl 2,4-Dichloro-5H-pyrrolo[3,4-d]pyrimidine-6(7H)-carboxylate	Aldehyde,Ketones,Esters	Esters	262.015	289.038	3.705	M+H-C2H4	1.2945	4	0.7187	rp	903129-71-5	17998715	-	-	-	212.652	3111.45	1082.24	140.849	655.236	2385.45	9221.25	267.928	232.232	609.303	637.827	1708.32	4713.98	1514.2	59.1399	363.69	248.199	964.281	737.778	226.5	583.729	4320.02	3549.09	2023.05	1034.11	1077.26	752.12	975.246	1009.69	993.416	--
MW0006975	C34H50N4O2+2	Benzoquinonium	Benzene and substituted derivatives	Benzene and substituted derivatives	293.183	546.393	2.4322	M+H+K	2.97038	4	0.681	rp	9025-57-4	9394	HMDB0040436	-	-	135.321	2644.94	1145.3	236.95	616.42	123.392	3756.08	46143.3	2741.96	79.0132	91.4556	1275.65	770.308	7533.07	452.016	18477.3	66.9536	11631.6	60.5061	244.26	69.9548	5806.61	845.306	9335.94	1911.09	1724.35	1929.7	1975.96	1865.27	1950.02	--
MW0159704	C2H3Cl	Polyvinyl chloride	Others	Hydrocarbon derivatives	100.957	61.9923	12.7468	M+K	4.18042	4	0.6557	rp	9002-86-2	6338	-	-	C19508	199521	191539	205448	205164	192008	203088	238736	205031	190979	404365	199639	201626	197757	207638	205010	198211	205945	197330	194199	194434	207465	247012	183567	91684.9	162578	165682	144090	165564	164139	159871	--
MW0006375	C13H10Cl2O	4,4'-Dichlorobenzhydrol	Benzene and substituted derivatives	Benzene and substituted derivatives	112.996	252.011	5.6902	M+2H-C2H4	4.676	4	0.6458	rp	90-97-1	7033	-	-	-	11229.8	9142.56	10113.3	10296	10420.7	12012.4	6168.46	11476.2	11819.5	9989.91	10751.2	11732.8	10935.7	10254.5	12852.2	12863.1	12313.6	11414.7	10819.9	12205.7	10762.3	10684.6	12724.2	10963.5	10820.4	10806.8	10835.4	10889	11394.9	10929.3	--
MW0007815	C17H20N2O	Michler's ketone	Benzene and substituted derivatives	Benzene and substituted derivatives	337.151	268.158	2.1837	M+Na+HCOOH	1.2162	2	0.73	rp	90-94-8	7031	-	-	C19266	55.474	2196.03	641.341	163.601	116.265	186.666	16414.9	14.8853	266.974	26.9156	51.1224	335.495	1016.52	53.8141	255.804	18601.1	34.0427	13237.3	28.1922	297.701	47.0356	1307.06	369.362	8491.74	1547.05	1209.66	1443.91	1574.33	1563.23	1738.83	--
MW0053665	C6H10O6	Gluconolactone	Carbohydrates and Its metabolites	Carbohydrates and Its metabolites	223.021	178.048	1.1677	M-H+2Na	8.97671	1	0.7642	rp	90-80-2	7027	HMDB0000150	353	C00198	22861.2	18519.2	21113.7	25962	27138.5	18835.3	15711.9	50164	9040.4	18639.1	3989.8	22458	19519.5	23432.9	6076.76	24676.9	17781.2	18993.7	21575.9	23047.9	18823.5	11774.5	13061.7	26657.3	20192.5	22280.7	20332.1	19596.6	18762.1	20183	ko00030,ko01100,ko01200
MW0132537	C12H14O5	3,4,5-Trimethoxycinnamic acid	Organic acid and Its derivatives	Organic acid and Its derivatives	239.088	238.084	4.2475	M+H	3.07324	2	0.7103	rp	90-50-6	735755	HMDB0002511	6705	-	100510	82172.4	90160.6	136844	116188	91914.6	113907	128463	101444	89619	97489.2	99268.4	85804.1	103198	108493	88982	94440.8	114660	73706.6	96241.7	114111	106173	102706	114256	89481.8	86371.9	85424.8	85191.6	86878.4	85280.9	--
MEDP2112	C10H13NO	2-Phenylbutyramide	Benzene and substituted derivatives	Benzene and substituted derivatives	230.048	163.1	5.3996	M-2H+3Na	9.7399	1	0.6487	rp	90-26-6	7011	-	43876	-	10164.1	35996	32851	10028.1	3922.11	8743.99	99049.8	366.468	3848.56	8948.14	2834.15	10869.2	2438.24	10441.4	7871.45	27277.1	7125.47	30754	6841.66	16851.8	11426.6	9759.35	17265.1	10599.3	16922.2	16715.9	16401.1	16289.2	16291.1	15613.7	--
MW0138940	C28H26O18	Methyl 3,4,6-tri-O-galloyl-beta-D-glucopyranoside	Benzene and substituted derivatives	Benzene and substituted derivatives	326.064	650.112	5.7733	M+2H	2.94458	4	0.6815	rp	89927-26-4	13270027	HMDB0039183	-	-	2316.27	2769.85	2072.07	2771.24	3376.49	2373.5	1504.15	2818.21	2251.49	1511.25	1178.42	2366.57	2249.74	2248.2	2862.54	2759.8	2131.64	2052.15	2442.66	3449.08	2606.53	1617.99	2158.3	1849.64	1737.76	1683.87	1632.99	1818.8	1655.46	1417.3	--
MW0139878	C29H32O17	Tricin 7-[rhamnosyl-(1->2)-galacturonide]	Flavonoids	Flavonoid	635.164	652.164	5.1593	M+H-H2O	9.79352	3	0.5222	rp	89915-54-8	71326884	HMDB0037461	-	-	94431.6	84571	89750.6	51208.5	64054.7	81600	61243.2	48455	68156.1	88517.9	84356	63111.5	76377.7	60278.2	56082.1	58432.5	64640.2	57372.7	79686.4	61516.5	62833.4	55090.4	60266.2	43868.6	64943.4	63632.6	63243.8	63547	61978.9	61000.3	--
ZINC14649947	C28H26O4	4-[2-(3-Hydroxyphenyl)ethyl]-2-[4-[2-(3-hydroxyphenyl)ethyl]phenoxy]phenol	Lignans and Coumarins	Lignans	457.167	426.183	0.9108	2M+Na+K	6.78248	4	0.6062	rp	89911-97-7	10646095	-	-	-	228.979	323.102	377.291	217.515	1899.91	141.002	2325.04	362.02	9864.17	171.772	622.493	110.171	919.632	470.646	1461.14	1299.27	247.032	442.692	360.293	1346.32	293.109	971.268	237.294	358.743	457.012	461.314	512.607	438.659	358.292	462.839	--
MW0124978	C23H32N2O	[1-[(1-Methylpiperidin-2-yl)methyl]indol-3-yl]-(2,2,3,3-tetramethylcyclopropyl)methanone	Aldehyde,Ketones,Esters	Ketones	375.235	352.252	4.803	M+Na	13.6595	4	0.7526	rp	895155-25-6	11537652	-	-	-	366.115	12613.5	1501.5	24424.1	32050.6	32824.8	42609.1	32403.4	29286.2	19456.6	22235.1	2533.19	58426.3	53785.5	14103.8	8036.71	18028.1	17235.5	26550.3	82539.4	56604.7	45349.6	1222.89	45602.3	6354.66	6441.23	6483.25	6821.1	6070.74	5219.29	--
MW0122574	C9H3BrClF3N2	8-Bromo-5-chloro-2-(trifluoromethyl)-1,6-naphthyridine	Heterocyclic compounds	Heterocyclic compounds	312.921	311.91	1.1511	M+H	0.5405	4	0.9867	rp	890301-89-0	11674006	-	-	-	97855.9	80383.8	44410.2	75438.3	77993.7	58638	23458.4	22184.9	107683	81077.3	21105.6	66359.9	45411.9	50291.6	100941	45743.6	66868.9	66512.3	95115.8	44077.6	45999.8	110608	51542.3	64387.7	48509.2	48965.7	48336.7	48981.7	47101.5	49154.8	--
MW0110590	C22H44NO6PS2	1,2-bis(Heptanoylthio)glycerophosphocholine	Organic acid and Its derivatives	Phosphoric acids	513.229	513.235	1.9111	M+	5.49983	2	0.7145	rp	89019-63-6	57369907	-	63009	-	357.882	2660.98	36706.6	7171.55	10083.1	4042.63	795.618	450.622	27369.9	8727.74	4946.68	10852.5	36192.1	25876.5	19094.7	21155.7	7918.85	1046.24	6527.24	29343	1871.81	34304.6	7668.93	1673.04	12791.7	12885.2	12857.8	13084	13057	12753.4	--
MW0003258	C8H10O	2-Methylbenzyl alcohol	Benzene and substituted derivatives	Benzene and substituted derivatives	245.151	122.073	8.7023	2M+H	7.3	3	0.831	rp	89-95-2	6994	HMDB0041472	-	C07213	86688.8	77353.4	73416.3	77726.4	71740.4	75473.7	70736.9	92187.1	76050.1	76137.6	66419.5	75333.6	71887.2	80575.7	66822	74034.7	73977.1	80234.8	72434.8	75584.6	71592.6	75288.2	70764.5	74302.9	66767.4	68875.5	67051.7	67470.6	66102.3	63778	ko01100
MW0126398	C7H5NO4	Quinolinic acid	Organic acid and Its derivatives	Organic acid and Its derivatives	281.899	167.022	0.9191	M-2H+3K	7.91854	2	0.7645	rp	89-00-9	1066	HMDB0000232	-	C03722	10138.9	39412.8	20776	55101.7	36849	42711.9	56203.6	244749	68930.6	11723.3	22450.1	67774.5	28559.1	33031.5	17772.1	27377.8	10608.5	62411.5	14125.6	70476.5	39115.4	30555.8	24498	83005.6	36968	37385.5	37149.8	36622	36701	36461.4	ko00380,ko00410,ko00760,ko01100,ko01240
MW0121105	C13H10N2O2	5-Amino-2-benzooxazol-2-yl-phenol	Benzene and substituted derivatives	Benzene and substituted derivatives	249.061	226.074	3.705	M+Na	3.069	4	0.6789	rp	88877-61-6	721092	-	-	-	292.556	2016.49	1389.47	265.074	78.7087	1691.4	7515.81	210.165	284.712	238.14	505.371	1928.92	2644.91	1389.67	477.004	196.644	295.154	566.686	514.032	484.506	1181.45	3309.29	4518.59	1956.09	1130.83	991.921	1044.99	1062.36	1014.22	669.988	--
MW0106993	C10H17N3O6	Gln-Glu	Amino acid and Its metabolites	Small Peptide	275.109	275.112	4.4963	M+	0.159019	2	0.7182	rp	88830-90-4	7020029	HMDB0028796	-	-	81210	81393.1	67780.5	130853	100226	84318.7	109746	111552	87059	68715.3	77046.9	90996.7	67614.5	83436.6	80854.7	93537.9	93489.8	106218	63233	76442.7	71726.4	90454.4	84730.7	96214.6	85361.9	83314.4	84674.1	83467.9	82824.9	79545.2	--
MW0137117	C15H16O5	Murrangatin	Aldehyde,Ketones,Esters	Ketones	277.105	276.1	2.4324	M+H	1.87439	2	0.7144	rp	88546-96-7 | 37126-91-3	389002	HMDB0132703	-	-	682.498	1386.45	3735.82	4823.45	1621.08	4768.12	1172.19	1025.63	2260.37	1434.07	1263.59	770.369	1727.86	3080.94	198.379	1001.01	762.284	172.949	2509.91	1064.71	1322.64	474.239	1468.84	1095.75	13272.3	13314.6	13429.6	13300.1	13324.3	13341.3	--
MW0115115	C20H30O10	Phenethyl rutinoside	Benzene and substituted derivatives	Benzene and substituted derivatives	453.167	430.184	7.7865	M+Na	10.2351	2	0.7946	rp	88510-08-1	14312558	HMDB0032622	-	-	340362	296455	389061	456581	371694	615201	482696	501438	307940	283333	276050	396392	379648	268498	390907	559065	343912	320412	365700	361249	283473	574213	295286	423834	391872	396756	380822	380767	389699	369443	--
MW0016074	C24H29NaO5	Beraprost sodium	FA	Others	443.178	420.191	2.2202	M+Na	1.74468	4	0.7082	rp	88475-69-8	23663404	-	45629	-	499.46	958.585	3728.59	7946.63	55.9433	1537.76	1844.1	58.4147	475.555	418.107	358.045	180.64	7921.09	2704.85	1179.69	3467.28	221.889	8069.07	53.3934	517.1	373.119	8511.23	163.382	2752.4	936.369	810.543	895.35	979.699	868.938	827.289	--
MW0155635	C33H60O8	PM-Toxin A	FA	Others	661.351	584.429	2.9322	M+2K-H	4.82371	4	0.6428	rp	88212-12-8	159223	-	-	C08553	59.7265	69.5682	200.236	163.661	145.783	43.0173	1571.72	45.8159	82.6159	100.435	52.6032	225.472	400.721	94.8455	47.9979	7017.02	170.26	2909.19	168.835	80.8534	49.3695	634.884	315.331	4632.78	370.335	400.536	440.292	413.257	410.284	277.669	--
MW0053592	C33H58O14	Gingerglycolipid B	FA	Others	679.401	678.383	4.488	M+H	18.1946	4	0.7013	rp	88168-90-5	10009754	-	-	-	9035.1	675.241	2349.47	4280.65	110.51	3918.1	2980.83	1162.42	10188.8	3838.5	2522.36	145.864	742.989	578.942	2194.75	113.809	4065.99	2528.45	1342.99	2952.56	3699.15	1809.79	516.164	124.59	1867.37	1991.7	1898.75	1883.08	1812.83	1694.66	--
MW0009449	C8H6O4	Phthalic acid	Organic acid and Its derivatives	Organic acid and Its derivatives	208.06	166.027	4.1309	M+CH3CN+H	0.898569	2	0.7394	rp	88-99-3	1017	HMDB0002107	6489	C01606	203558	139869	79644.1	426765	213840	173072	334958	466907	299397	134688	268795	237361	101810	268951	145454	170901	264477	346713	175961	160529	296547	299518	168876	358497	230269	239056	239068	217524	231249	229683	ko01100,ko02010
MEDP1658	C26H54NO6P	LPC(O-18:1/0:0)	GP	LPC	508.375	507.369	9.4258	M+H	1.72597	4	0.9587	rp	87907-66-2	24779510	-	-	-	284.181	209346	22568.1	4700.85	17926.4	5409.25	22648.5	61.6538	5848.95	15129.2	22129.1	104401	38719.6	1005.96	63020.5	30679.2	4823.97	8974.72	457.012	29107.8	567.303	1075.09	30960.4	3632.44	26989.1	25875.2	26009.5	25208.8	25253.9	23271	--
MW0124409	C10H10N2O	Indole-3-acetamide	Heterocyclic compounds	Indole and Its derivatives	349.162	174.079	1.1262	2M+H	7.90074	1	0.7356	rp	879-37-8	397	HMDB0029739	-	C02693	4578.12	4273.33	18048.3	776.169	2003.36	5152.27	45547.7	826.047	1040.15	697.429	1543.07	3198.26	13002.1	5792.51	15065.8	16394.9	538.922	38047.8	131.797	9914.62	2497.84	17152.3	15179.3	19308.3	16239	15853.6	15966	15721.3	15746.3	15114.1	ko00380,ko01100
MW0125645	C24H35NO2	N-Arachidonylmaleimide	Alcohol and amines	Amines	392.254	369.267	4.0475	M+Na	0.55125	4	0.7364	rp	876305-42-9	25021164	-	45064	-	127.247	2499.72	1643.45	235.373	2417.93	666.039	11266	927.486	1684.95	2629.96	929.984	1645.95	10980.9	2223.9	11794.4	9851.7	122.285	6587.43	142.046	13686.5	159.655	2960.42	4398.78	3791.11	2674.15	2659.95	2461.63	1348.98	2521.29	2684.62	--
MEDP1126	C8H9NO2	D-(-)-alpha-Phenylglycine	Amino acid and Its metabolites	Amino acid derivatives	120.081	151.063	1.8131	M+H-H2O	1.57549	1	0.8958	rp	875-74-1	70134	-	-	-	1.8854e+06	3.13667e+06	3.72644e+06	3.32214e+06	2.06643e+06	2.65215e+06	1.1846e+07	884853	1.92786e+06	1.77848e+06	3.41097e+06	3.14056e+06	5.54511e+06	2.942e+06	8.37978e+06	4.77911e+06	1.96419e+06	8.49718e+06	1.43527e+06	2.04711e+06	2.03116e+06	4.37032e+06	2.49852e+06	5.55911e+06	3.35991e+06	3.32127e+06	3.32738e+06	3.32763e+06	3.29846e+06	3.26213e+06	--
MW0106072	C22H41NO4	Butanoic acid, 4-((1,2-dioxohexadecyl)amino)-, ethyl ester	Organic acid and Its derivatives	Organic acid and Its derivatives	384.308	383.304	5.9726	M+H	4.70895	2	0.8584	rp	873079-69-7	15950454	-	64840	-	80439.4	82912.7	93612.3	108946	93424.7	84033.9	90040.7	98187.5	141401	77968.6	85905.4	109625	76423.4	101420	79780	61802.2	127855	87673.5	89803.8	87528.6	82810.7	72522.8	117952	91202.9	89977.3	92014.7	89984.9	90161.2	86750.9	88418.5	--
MW0169545	C20H37NO3	N-[(3S)-Tetrahydro-2-oxo-3-furanyl]hexadecanamide	Amino acid and Its metabolites	Amino acid derivatives	340.281	339.277	5.9227	M+H	4.13625	2	0.8948	rp	87206-01-7	11609787	-	45449	-	138924	145422	155182	177147	170981	143471	152078	185864	213359	139483	149654	193960	126849	169622	137557	97770	187389	161153	158908	143459	142453	121522	210288	156083	140901	139429	142380	139926	139501	139075	--
MW0004000	C7H7BO3	3-Formylphenylboronic acid	Benzene and substituted derivatives	Benzene and substituted derivatives	264.028	150.049	1.3996	3M+2K	2.5955	4	0.6891	rp	87199-16-4	2734356	-	-	-	877.335	1459.47	5245.35	1784.5	5336.79	4101.01	2163.31	602.708	7577.35	1303.15	480.508	1362.64	27171.9	7668.46	5353.06	1459.49	354.752	2167.01	1124.41	13501	666.262	25635.7	2054.46	2735.5	9463.06	9482.33	10005.1	10175.4	9920.59	10647.3	--
MW0169238	C11H14N2	Gramine	Heterocyclic compounds	Indole and Its derivatives	219.088	174.116	5.2173	M-H+2Na	5.41583	2	0.8343	rp	87-52-5	6890	HMDB0035762	-	C08304	67298.7	68243.5	65950.7	93164.9	94610.4	86509.6	78240.8	102170	93808.6	63816.1	64000.8	84962.8	70849.6	84669.3	38903.9	84981.7	80678.9	85882.9	63723.5	79407.1	71133.5	86116.1	75704.3	88153.4	77612.4	78745	77022.9	77009.3	76343.8	74208.4	--
MW0124410	C10H9NO2	Indoleacetic acid	Organic acid and Its derivatives	Organic acid and Its derivatives	158.06	175.063	4.1226	M+H-H2O	1.075	3	0.9209	rp	87-51-4	802	HMDB0000197	-	C00954	50296.4	47296.9	47520.8	56449.7	50472.5	47830.4	54932.8	59578.9	51622.9	48293.7	48050.5	51723.7	43749.2	50778.3	49782.3	47642.8	54825.8	53824.2	44966.9	49524.3	52164	50747.1	50643.2	50317.5	49244.5	48209.2	48856.8	48858.1	48496.7	47571.2	ko00380,ko01100
MW0055192	C25H39NO3	Myxalamid B	Others	Others	470.296	401.293	2.5795	M+Na+HCOOH	4.96971	4	0.64	rp	86934-10-3	5282085	-	-	-	101.548	6610.34	1571.76	236.868	1481.18	39.5333	435.099	38.9365	304.039	295.117	37.127	4031.52	2198.96	2242.75	120.633	1678.3	173.402	530.631	185.449	38.5821	84.4297	219.231	1874.03	849.456	929.653	775.543	814.942	842.072	823.95	685.892	--
MW0107141	C8H16N2O3	Glycyl-L-leucine	Amino acid and Its metabolites	Amino acid derivatives	189.123	188.116	1.6974	M+H	1.19259	1	0.8725	rp	869-19-2	92843	HMDB0000759	5727	C02155	265.143	60495.8	43837.3	13900.8	14654.7	10981.7	3.08746e+06	828.926	31598.4	9108.5	7773.95	34103.8	63698.2	139689	63252.1	476747	161.314	823534	195.05	26614.2	2958.02	121943	24391.9	386729	121361	119471	119425	119669	118919	117144	--
MW0148941	C20H23N3O4	Epanolol	Benzene and substituted derivatives	Phenolics	408.128	369.169	4.1226	M+K	4.64075	4	0.6465	rp	86880-51-5	72014	-	-	-	3947.13	3913.21	4812.35	3966.14	4790.82	2569.43	4246.8	3398.2	3818.6	4788.76	4930.19	4272.98	4367.57	2188.21	4768.63	4623.5	4314.4	4827.61	4971.97	5144.09	3605.35	4710.03	4504.63	2983.64	4299.4	4012.06	3403.67	4001.86	3847.26	3824.7	--
MW0012936	C23H42O5	1-Oleoyl-2-acetyl-sn-glycerol	GL	DG	399.308	398.303	10.9042	M+H	3.72186	2	0.8172	rp	86390-77-4 | 92282-11-6	6437055	-	424	-	31085.8	28331.6	37873.9	38699.3	27409.5	24956.3	27403.8	32516.6	28732.8	20041.2	37223.2	25937.8	29038.1	28310.4	6756.02	26386.5	18683.6	29176.8	26633.7	30602.8	20321.4	24098.2	13745.9	22168.4	24633	23679.6	23239.4	23088.2	23091.5	22027.2	--
MW0007170	C13H12F2N6O	Fluconazole	Benzene and substituted derivatives	Benzene and substituted derivatives	307.107	306.104	4.1309	M+H	6.34829	2	0.7306	rp	86386-73-4	3365	HMDB0014342	-	-	37036.4	36397.5	36424.3	38681.8	40530.9	38834.7	42137.1	34352.4	40638.2	36416.5	37377.1	39506.4	36758.7	42412.6	37638.9	39515.2	41170.2	41737.8	39407.4	40286.7	38781.9	40458.3	39956.2	41415.9	38959.6	38726.4	39973.9	39118.2	38343.9	38951.6	--
MW0126392	C9H7NO2	2,4-Quinolinediol	Alcohol and amines	Alcohols	162.054	161.048	4.1309	M+H	0.453806	1	0.7236	rp	86-95-3 | 70254-44-3 | 70254-43-2	54680871	-	-	-	43184.4	41696.6	40712.7	56938.2	54833.7	55541.1	51845.3	58321.6	46336.5	43988.4	50343.9	49830.9	37612.6	45921.6	45248.8	47547.2	51027.7	54109.4	41606.7	46965.1	49386.8	48266.9	44856.5	53219.8	47873.8	48974	47499.4	47956.6	47078.3	45391.2	--
MW0120668	C18H16N2S	4-phenyl-3,4,5,6-tetrahydrobenzo[h]quinazoline-2(1H)-thione	Benzene and substituted derivatives	Benzene and substituted derivatives	332.115	292.103	1.2505	M+Na+NH3	1.45175	4	0.715	rp	85660-18-0	2738054	-	-	-	2715.97	4645.98	127.098	255.513	191.051	1318.31	2725.45	77.2107	318.224	1175.73	135.974	252.412	590.38	411.657	119.779	859.064	548.484	702.058	89.5571	219.877	126.532	562.565	1497.76	1691.39	611.08	556.59	576.572	518.711	555.439	539.17	--
MW0006444	C15H8Cl8O2	Butter acids	Benzene and substituted derivatives	Benzene and substituted derivatives	550.823	503.798	4.2725	M+H+HCOOH	18.8747	4	0.6946	rp	85536-25-0	85536	HMDB0039842	-	-	476643	423601	1184.9	490589	264217	410480	9628.7	925.527	982.384	514230	404871	438209	463323	464360	549949	27993.9	420354	19925.9	436435	931.907	388650	494499	413879	932.789	48614.4	48340.7	48506.2	47753	47213.5	46781.6	--
MW0102818	C22H31FO2S2	(1R,14R)-14-(ethylsulfanyl)-1-fluoro-17-hydroxy-2,15-dimethyl-14-(methylsulfanyl)tetracyclo[8.7.0.0^{2,7}.0^{11,15}]heptadeca-3,6-dien-5-one	Hormones and hormone related compounds	Hormones and hormone related compounds	411.187	410.175	1.3635	M+H	0.121899	4	0.997	rp	85197-77-9	55320	HMDB0042040	-	-	3822.63	7367.4	21092.4	194.967	12418.2	14523.2	6342.43	150.137	49432.9	14942.7	31760.7	5525.1	31244.6	12374.6	11142.3	4477.65	981.909	921.726	606.179	15210.6	9242.13	9047.54	10204.3	4881.46	9769.25	10052.7	9814.19	9833.97	9668.97	9547.18	--
MW0119158	C10H14O2S2	Bis(2-methyl-4,5-dihydro-3-furyl) disulfide	Heterocyclic compounds	Heterocyclic compounds	231.058	230.043	3.5052	M+H	8.697	4	0.5737	rp	85196-66-3	526180	HMDB0039670	-	-	310.315	8658.4	4473.7	2259.3	1733.71	586.516	44744.7	375.106	216.216	823.185	5565.39	1206.62	6164.71	901.026	5961.67	2413.03	627.635	12517.3	180.428	1608.72	436.109	18067	2522.61	8081.5	4177.94	3724.93	3575.37	3530.88	3716.7	3150.67	--
MW0062231	C23H39NO6	PGD2-dihydroxypropanylamine	Hormones and hormone related compounds	Hormones and hormone related compounds	458.909	425.278	1.7387	3M+Na+2K	5.31861	4	0.6332	rp	851761-42-7	24778493	-	-	-	54.7147	81.0076	9479.18	37.459	752.027	157.453	32.6582	35.6888	169.643	177.777	589.56	2452.79	3433.64	557.668	4096.35	115.455	170.613	193.122	297.52	6075.54	110.616	580.709	272.088	70.9461	803.19	840.398	770.463	777.972	792.669	690.765	--
MW0004382	C12H13N3OS	4-(dimethylamino)-N-(1,3-thiazol-2-yl)benzamide	Benzene and substituted derivatives	Benzene and substituted derivatives	286.039	247.078	3.1399	M+K	2.668	4	0.6876	rp	851209-55-7	2463677	-	-	-	10018.4	7598.75	7024.76	12228.7	10913.3	10223.7	3351.53	14592.6	6744.01	10478.7	9842.89	9947.74	4438.55	6335.97	9079.66	4301.27	9681.64	4505.44	6498.81	9086.7	9830.93	7014.82	8080.38	6230.49	7325.16	8035.24	8239.17	7808.13	7873.68	7814.44	--
MW0134468	C16H13FO2	5'-Fluoro-2'-hydroxy-4-methylchalcone	Aldehyde,Ketones,Esters	Ketones	513.179	256.09	7.7948	2M+H	5.10525	4	0.8874	rp	850799-77-8	5708970	-	-	-	3799.5	1237.1	4388.47	5326.53	4152.06	8343.63	6117.23	5992.37	2567.25	2374.79	1605.62	5330.3	4049.13	2610.62	5008.46	7990.65	4534.64	2782.34	3820.63	4143.83	2951.97	7461.05	2401.74	5789.91	5289.25	4930.99	5048.71	4958.2	4499.28	4963.88	--
MEDP1904	C23H44NO7P	LPE(18:2/0:0)	GP	LPE	478.293	477.286	8.361	M+H	3.1784	1	0.6878	rp	85046-18-0	52925130	HMDB0011507	-	-	62.756	52296.8	28484.7	413.688	3907.13	5033.65	18317.3	57.5769	1956.4	3029.58	17088.5	3018.89	34737.1	3030.96	3340.01	3353.69	514.299	1588.64	756.827	4269.67	918.547	3864.12	4994.63	4263.09	6550.98	6306.94	6265.62	6348.32	6170.39	5889.58	--
MW0115611	C7H10ClNOS	2-(tert-Butyl)-5-chloroisothiazol-3(2H)-one	Aldehyde,Ketones,Esters	Ketones	229.98	191.017	0.7831	M+K	2.906	4	0.6824	rp	850314-12-4	21879009	-	-	-	388.244	804.41	1448.1	389.669	2147.99	2160.03	9168.28	169.066	1515.9	436.724	2066.39	2696.47	905.325	328.39	185.309	855.453	419.696	2711.93	448.447	1171.94	379.365	1073.33	481.309	1478.52	1492.29	1486.6	1486.36	1558.17	1487.4	1516.31	--
MW0169728	C8H12N2O2	Pyridoxamine	Heterocyclic compounds	Heterocyclic compounds	210.128	168.09	2.3329	M+CH3CN+H	13.5866	1	0.5087	rp	85-87-0	1052	HMDB0001431	238	C00534	567638	517887	424031	541643	485430	539979	387769	492408	507801	513962	531025	493706	451578	470228	442391	405374	513589	401193	437256	445201	495759	410148	462334	414624	487339	472722	473975	468671	465526	452953	ko00750,ko01100,ko04977
MW0003666	C9H11NO5S2	3,5-Bis(methylsulfonyl)benzamide	Benzene and substituted derivatives	Benzene and substituted derivatives	315.966	277.008	1.3499	M+K	0.34025	4	0.7416	rp	849924-85-2	2761102	-	-	-	139.075	673.281	1579.14	508.732	259.409	85.2829	7651.63	216.827	176.831	1575.03	238.515	729.738	2222.07	262.888	359.216	758.453	280.019	578.917	532.688	1005.86	2409.41	185.783	695.129	1425.01	1035.4	958.652	1035.82	981.106	587.473	956.061	--
MW0124522	C35H38Cl2N8O4	Itraconazole	Heterocyclic compounds	Heterocyclic compounds	727.207	704.239	5.4494	M+Na	17.4763	4	0.7087	rp	84625-61-6	55283	HMDB0015298	-	-	220773	396375	213000	227233	5226.06	190128	39829.9	597.686	30694.8	324478	187530	202971	13338	331916	9757.66	247776	1184.17	281234	202150	16471.6	346802	7987.61	191702	12202	48424.1	46400	46270.7	46628.3	44930.2	43339.7	--
MW0003219	C11H12O8P2	Menadiol diphosphate	Benzene and substituted derivatives	Benzene and substituted derivatives	335.008	334.001	5.3955	M+H	6.85375	4	0.6049	rp	84-98-0	8556	HMDB0032721	-	-	1296.89	1580.23	988.65	472.786	273.849	154.887	2061.05	540.598	507.889	209.204	457.415	287.396	123.124	118.997	287.156	1121.69	352.526	1266.48	563.401	593.526	161.478	543.404	282.23	340.081	396.116	394.986	274.038	429.823	330.351	395.683	--
MW0006833	C20H30O4	Dihexyl phthalate	Benzene and substituted derivatives	Benzene and substituted derivatives	317.211	334.214	8.4287	M+H-H2O	1.024	4	0.725	rp	84-75-3 | 68515-50-4	6786	-	-	-	136.57	509.636	926.235	37.2913	34.8368	695.736	20230.9	31.9576	196.908	72.1589	61.2367	82.5885	1804.89	2939.01	2590.02	10975	477.845	11224.8	1503.1	929.776	49.9523	4719.3	232.901	9820.05	2588.19	2558.17	2514.74	2539.98	2236.84	2455.99	--
MW0006842	C16H22O4	Diisobutyl phthalate	Benzene and substituted derivatives	Benzene and substituted derivatives	279.159	278.152	9.7083	M+H	1.7021	1	0.9124	rp	84-69-5	6782	HMDB0013835	-	C15205	178669	164814	165123	181183	166214	165399	170742	164060	164871	160136	173082	162683	169547	170943	157447	149542	144946	151537	140302	144698	140618	137918	135623	126488	116417	119302	115915	115553	113054	110865	--
FDATP01006	C28H32ClN3O8S	Prochlorperazine maleate	Others	Medicine	628.148	605.16	5.3291	M+Na	13.4449	4	0.7553	rp	84-02-6	5281032	-	-	-	488859	263265	452805	490139	7939.42	403893	67497.7	633392	29518.7	186517	397620	439129	32403	186851	7003.07	522377	427053	597860	429578	81880.9	206801	23866	407529	996.134	42600.7	44136.1	44251.8	45193.5	38061.6	42781.2	--
MW0138540	C21H22O9	Isosakuranetin 7-xyloside	Flavonoids	Flavonoid	837.273	418.126	5.5573	2M+H	15.6075	3	0.5239	rp	83728-89-6	74819383	HMDB0037486	-	-	119.133	50323.2	156.763	282.252	365.465	52237.2	11533.2	80341.6	3806.87	42989.1	171.572	117.833	4252.17	49650.4	806.979	67436.5	381.288	76542.5	55027.4	6101.4	50911.5	2877.2	126.957	874.854	7523.59	8142.9	7701.93	7700.97	7438.09	6877.04	--
MW0139904	C15H18ClN3O	Uniconazole-P	Heterocyclic compounds	Heterocyclic compounds	292.118	291.114	4.1309	M+H	4.34969	2	0.7181	rp	83657-17-4	6436639	-	72300	C18494	39106.8	35088.6	27582.7	45823.9	42127.9	40359.7	44260.1	41056.3	36759.3	32602.2	38216.1	39660.9	25906.7	38105.6	34291.6	36259.2	42360.7	45677.4	29648	35850.2	38981.8	39036.9	36805.3	43170.1	37099.3	37691.3	37209	37431.7	37015.4	36621.6	--
MW0015906	C24H30O6	Armillarin	Terpenoids	Sesquiterpenoids	397.2	414.204	7.7865	M+H-H2O	0.576528	4	0.9858	rp	83329-14-0	134206	HMDB0039380	-	-	25625.6	20038.1	29623.5	33213.6	25766.2	53850.6	35049.7	44258.2	22188.9	21387.7	21218.6	29735.9	28845.1	23322.8	28948.5	44676.4	28394.4	22978.1	26622.6	25422	24363	47045	23163.8	37214.7	31734	31046.8	31577.5	30731.3	31696.8	29920.7	--
MW0150710	C21H32N4O6	HC-Toxin	Heterocyclic compounds	Heterocyclic compounds	437.235	436.232	3.2893	M+H	4.49799	2	0.8571	rp	83209-65-8	107864	-	64768	-	219.641	258.558	1379.64	1619.14	1609.81	1726.73	676.636	1217.65	19073.2	599.95	731.636	70.3582	261.827	267.525	736.589	231.278	232.705	74.9801	794.286	328.444	324.533	212.774	772.228	83.7999	4163.81	4253.2	4194.47	4222.27	4222.75	4193.99	--
MW0169067	C19H11F5N2O2	Diflufenican	Heterocyclic compounds	Heterocyclic compounds	379.045	394.074	5.3996	M+H-CH4	5.17175	4	0.8861	rp	83164-33-4	91735	HMDB0251262	-	C18549	179.477	2244.14	3445.78	199.688	750.27	172.399	14436.9	104.998	1244.4	276.802	138.764	88.455	740.555	1029.14	92.5118	1342.37	123.953	2649.6	179.339	814.762	1314.9	150.584	602.35	337.815	384.423	433.525	430.467	275.642	400.524	321.789	--
MEDP0250	C17H20N4O6	Riboflavin	CoEnzyme and vitamins	CoEnzyme and vitamins	377.145	376.138	3.1897	M+H	1.79217	1	0.739	rp	83-88-5	493570	HMDB0000244	-	C00255	1185.34	12202.1	17049.3	7255.63	9391.39	8703.46	65539.2	367.704	7350.65	4295.4	5854	10375.3	20285.7	18298.5	24514.2	17823.6	3893.03	27096.8	1786.09	9542.93	2231.99	23842.4	6691.03	24585.8	14573.9	14685.3	14419.6	14119.5	14796.2	15270.6	ko00740,ko01100,ko01240,ko02010,ko04977
MW0169786	C23H22O6	Rotenone	Heterocyclic compounds	Heterocyclic compounds	463.13	394.142	10.7465	M+Na+HCOOH	11.3247	2	0.6416	rp	83-79-4	6758	HMDB0034436	-	C07593	30.9175	57.5064	78.4235	131.867	36.8204	82.5065	50.3384	136.354	237.553	1506.03	52.5993	63.5135	93.7036	73.9083	70.0596	74.0715	85.8879	78.7873	65.2043	59.5404	42.0294	64.9503	69.8821	41.1889	8324.35	8229.01	8382.71	8273.57	8193.45	7926.66	ko05012,ko05022
MW0119384	C16H14ClN3S	3-Amino-2-(4-chlorophenyl)-1-sulfanylidene-5,6,7,8-tetrahydroisoquinoline-4-carbonitrile	Heterocyclic compounds	Heterocyclic compounds	360.038	315.06	4.1643	M+2Na-H	3.26025	4	0.6748	rp	82972-85-8	3510765	-	-	-	1450.83	479.031	996.982	2746.98	635.116	1273.93	1124.59	1447.1	857.394	919.484	968.76	953.17	441.717	1477.64	719.547	528.575	787.158	743.802	581.954	1218.33	1872.88	1017.55	1537.55	1088.94	1306.75	1400.5	1359.32	1239.43	1042.27	1327.22	--
MW0110786	C6H15ClNO+	3-chloro-2-hydroxy-N,N,N-trimethylpropan-1-aminium	Alcohol and amines	Amines	135.079	152.084	9.9201	M+H-H2O	0.54225	4	0.7366	rp	82914-58-7	18733	-	-	-	402.148	162.593	1732.37	1003.72	389.6	482.482	448.636	627.632	565.453	981.445	549.983	271.933	9219.55	307.204	928.431	354.825	140.535	1315.87	1326.99	976.599	9887.08	1040.26	375.409	1197.36	522.339	426.783	424.145	486.58	483.57	485.533	--
MW0127088	C12H26O2Si	Trimethylsilyl nonanoate	Organic acid and Its derivatives	Organic acid and Its derivatives	269.132	230.17	0.8893	M+K	8.01825	4	0.5849	rp	82326-11-2	522774	HMDB0094668	-	-	274.679	1756.32	1386.19	341.535	495.99	461.48	4787.03	3449.1	397.012	143.254	120.171	589.273	1145.63	682.092	429.493	3829.34	1090.48	2759.29	165.972	813.133	484.942	166.396	337.7	2582.49	678.863	631.245	536.627	548.11	536.564	618.834	--
MW0121476	C5H4FIN2	2-Amino-5-fluoro-3-iodopyridine	Heterocyclic compounds	Heterocyclic compounds	276.901	237.94	0.7534	M+K	1.689	4	0.9595	rp	823218-51-5	18455974	-	-	-	2119.9	45933.7	18264.2	6826.18	6080.47	77162.7	25411	10532	5257.37	10910.6	56685.8	14129.7	46213.1	10235.4	5420.39	10489.1	7060.04	12461.2	3774.12	43161.8	26841.9	6792.84	18841.8	7951.22	26452.6	27015.1	26340.2	26564	26405.8	26047.2	--
MW0114484	C6H4O3	Furan-2,5-dicarbaldehyde	Heterocyclic compounds	Heterocyclic compounds	168.982	124.016	12.4979	M-H+2Na	9.47608	2	0.7075	rp	823-82-5 | 163857-09-8	69980	-	263632	C20899	136513	179666	148182	206826	128938	147908	164930	218011	235453	143935	192697	148202	248591	13423.9	153572	151979	134412	599.023	150489	144925	123550	168621	149357	108172	124378	124048	129109	131141	112235	129847	--
MW0123535	C6H10O2	delta-Hexanolactone	Aldehyde,Ketones,Esters	Esters	181.028	114.068	3.2686	M-2H+3Na	18.8263	1	0.6893	rp	823-22-3	13204	HMDB0000453	5442	-	185223	186141	196499	203629	204823	185030	134425	202035	132543	160640	117577	170759	153135	169010	154560	102701	202392	238877	157835	194507	153946	437289	179453	277280	189250	184297	160851	180542	196818	183099	--
MW0106597	C15H13NO3S2	Epalrestat	Benzene and substituted derivatives	Benzene and substituted derivatives	303.019	319.034	4.1226	M+H-NH3	5.78825	4	0.6244	rp	82159-09-9	1549120	-	-	-	3151.05	1851.5	1412.83	1858.99	2284.41	2850.76	2375.9	2258.87	3017.57	1896.37	1589.99	1847.82	1640.88	1752.45	3916.3	1427.69	2950.15	2931.78	3862.26	2902.25	1634.89	2431.8	2395.34	3381.71	2439.25	2606.94	2333.89	2508.31	2506.53	2452.76	--
MEDN0604	C14H26O4	Tetradecanedioic acid	FA	FFA	223.169	258.183	9.5753	M+H-2H2O	1.48723	2	0.6695	rp	821-38-5	13185	HMDB0000872	5833	-	137443	126005	133817	121908	121477	125845	129125	122530	123695	125392	141793	122863	123529	129949	152466	133854	114500	146018	157623	127796	113135	119269	103386	136302	115338	115293	112580	115388	120318	106026	--
MW0112918	C3H7O7P	3-Phosphoglycerate	Organic acid and Its derivatives	Organic acid and Its derivatives	250.013	185.993	13.9043	M+CH3CN+Na	11.9507	2	0.6948	rp	820-11-1	724	HMDB0000807	150	C00597	30956.9	31140.4	36158.3	35899.4	31687.8	31261.1	32061.3	33660.3	34996	34303.4	77482.4	32294.4	26674.5	30324.5	36467.2	34767.4	28690	36391.3	36177	32220.8	36914.1	41701.4	33267.1	37079.7	30761.4	32866	32903.6	32189	32696.2	32871.4	--
MW0118876	C7H8N2O2	2-Pyrimidin-2-yl-propionic acid	Organic acid and Its derivatives	Organic acid and Its derivatives	216.159	152.059	4.7367	M+CH3CN+Na	15.1584	1	0.666	rp	819850-16-3	17937042	-	44991	-	78368	78529.7	78026.8	66719.9	74697.1	77672.2	60742.8	68254.7	83556.3	77972.7	88491.4	77179.5	100321	74018.6	70439.7	70854.2	77661.2	78681.7	69190.6	77999.5	78110	76229.2	78216	63271.5	72003.5	72983.5	72425	72425.4	71970.6	72077	--
MW0152747	C42H55NO7	Lolitrem B	Heterocyclic compounds	Heterocyclic compounds	686.406	685.398	3.7133	M+H	4.59104	4	0.8974	rp	81771-19-9	11947793	-	-	C20551	226.791	5198.88	3043.88	2025.54	3152.6	3277.22	96.8052	1925.74	6293.52	5987.07	1184.38	1774.64	955.246	6835.84	1418.36	2370.98	293.926	96.6281	205.755	1940.09	1011.86	1291.35	1109.53	195.831	1805.19	1836.72	1930.61	1836.24	1788.68	1612.55	--
MW0163415	C6H9N2O4-	N-formimidoyl-L-glutamate(1-)	Organic acid and Its derivatives	Organic acid and Its derivatives	106.516	173.056	1.7635	M+H+K	1.9205	4	0.7042	rp	816-90-0	25246274	-	-	-	367.815	9715.59	515.429	496.081	292.621	902.658	2349.33	137.116	300.486	246.972	1404.24	611.758	253.109	581.471	1367.73	315.932	184.776	285.457	89.5532	72.2438	86.4974	791.273	257.443	1018.61	541.874	565.458	615.198	604.2	577.816	296.209	--
MW0015696	C15H24O5	Dihydroartemisinin	Heterocyclic compounds	Heterocyclic compounds	285.167	284.162	4.8858	M+H	9.31745	3	0.6829	rp	81496-81-3	456410	HMDB0060593	-	-	19388	34713.1	15369	40363.4	34415.2	39478.6	31091.5	65928.5	46423.8	43394.9	23721.8	17886.7	28461	25022.3	46568.1	51737.5	70543.2	24881.6	65744.1	52155	67399.6	39552.8	29106.6	37083.6	11667.3	12092.1	12446.7	11924.7	10917.4	10183.6	--
MW0140401	C12H20O	(3Z,6Z,9Z)-dodecatrienol	Alcohol and amines	Alcohols	165.135	180.151	4.4383	M+H-CH4	11.4618	4	0.5319	rp	81345-02-0	5281129	-	-	C08375	5468.99	2617.26	3658.68	10873	2751.23	2882.11	3828.18	1421.76	1490.49	1650.48	3650.97	5061.46	6442.8	5776.91	6206.23	7469.71	2802.44	4520.24	2789.47	2268.33	2167.55	2125.32	6051.36	5237.08	7306.82	6867.93	6720.94	6946.34	6394.02	6894.62	--
MW0144012	C20H21D11O3	8,9-Epoxyeicosatrienoic acid	FA	Oxidized lipids	316.284	331.304	6.3133	M+H-CH4	9.521	4	0.8106	rp	81246-85-7	5283203	HMDB0002232	96452	C14769	47362.2	44633.2	47441	43742.8	53969.2	44576.9	47707.2	42893.7	47368.7	45135.4	55327.7	48877	51144.3	39419.6	61691.4	42168	47374	42949.3	42649	51266.9	44841.1	44388.9	41560.7	43479.1	41699.1	41808	42642.7	41630.2	41698.9	41565.3	ko00590,ko01100,ko04270,ko04726,ko04750,ko04913
MW0149192	C33H46N2O10	Finaconitine	Benzene and substituted derivatives	Phenolics	631.326	630.315	2.057	M+H	2.78289	4	0.6851	rp	81161-27-5	441733	-	-	C08684	33680	1279.81	1216.28	44.7429	85.651	4733.59	219.259	111.93	245.114	36562	14373.8	170.804	223.322	1334.13	289.545	75.2189	27298.6	88.4966	18408.1	1590.73	26661	313.344	4327.75	43.2209	3270.13	3346.78	3400.24	3262.27	3151.35	3287.96	--
MW0164936	C39H65NO12	gamma-Tomatine	Aldehyde,Ketones,Esters	Esters	740.462	739.451	4.0391	M+H	5.84647	4	0.8733	rp	81037-16-3	57341159	-	-	-	58.2493	479.684	47.18	72.3044	1527.52	421.679	1377.98	197.094	3301.5	312.138	754.302	126.362	823.84	1239.27	106.641	5667.08	44.4564	52.5052	70.5994	1636.91	435.988	332.164	42.6645	42.0696	977.602	947.9	949.778	945.808	876.923	947.366	--
MW0061079	C25H36O3	5,6-Epoxy-5,6-dihydro-12'-apo-b-carotene-3,12'-diol	Terpenoids	Ditepenoids	423.223	384.266	1.1097	M+K	13.613	4	0.5031	rp	80952-82-5	131751641	HMDB0034952	-	-	147.78	1082.17	702.593	1388.23	657.017	546.534	848.459	425.337	218.461	221.479	512.731	259.334	2153.43	736.531	12869	274.786	75.3634	692.186	147.216	888.406	268.158	1045.11	538.922	503.87	1038.63	1006.16	990.495	1029.64	1022.96	866.897	--
MW0153221	C25H44N8O10	Lys-Gln-Ala-Gly-Asp-Val	Amino acid and Its metabolites	Small Peptide	347.123	616.318	3.4055	M+2K	3.18033	4	0.6765	rp	80755-87-9	4615194	-	85172	-	575.575	403.612	1455.5	111.705	182.107	368.906	524.071	516.516	1042.47	258.358	379.579	120.061	251.644	637.624	733.839	474.982	193.366	5053.99	186.215	714.545	660.703	342.113	252.804	812.381	430.383	467.691	421.038	350.339	523.418	482.459	--
ZINC19682848	C10H12O3	3-(4-Hydroxy-3-methoxyphenyl)propanal	Benzene and substituted derivatives	Phenolics	222.109	180.079	5.765	M+CH3CN+H	9.1	3	0.6625	rp	80638-48-8	529899	-	-	-	21962.3	18270.4	15958.6	17158.3	16909.7	24975.2	14504.7	20786.7	20155.3	27594.1	34754.2	18028.3	18084	21880.7	19398.8	18406.2	20588.4	15931.2	17881.9	17226.1	18110.9	14915.5	19554.8	20184	19347.9	21248.9	20167.5	19988.5	19453.9	19614	--
MW0124177	C12H12N4O3	Furafylline	Heterocyclic compounds	Heterocyclic compounds	345.051	260.091	5.1593	M+K+HCOOH	16.4787	2	0.6624	rp	80288-49-9	3433	-	24065	-	44715.9	44772	46130.7	32910.5	35750.3	42530.1	39012.8	26482.1	34768.2	43539.3	40094.4	33868.6	41068.7	34697.8	36500.9	36014.7	37601.6	33225.4	38981.4	32160.9	29768.4	30817	33235.4	28406.9	33875.7	33672.3	33048.9	33766.8	32838.5	32762.3	--
MW0001545	C13H17NO3	Dibutylone	Benzene and substituted derivatives	Benzene and substituted derivatives	488.268	235.121	3.7801	2M+NH4	6.77525	2	0.6784	rp	802286-83-5	71308182	-	96733	-	126.149	884.398	10143.6	353.575	2254.19	540.924	922.857	25194.5	3657.1	655.109	10293.3	2467.54	8695.59	5373.8	74479.9	13974.3	466.538	10079.8	1603.71	8523.18	627.478	19402.8	1409.76	1851.23	5687.66	5756.36	5737.45	5596.89	5578.84	5646.86	--
MW0003811	C7H10N2O3S	3-amino-4-hydroxy-N-methylbenzenesulfonamide	Benzene and substituted derivatives	Benzene and substituted derivatives	241.008	202.041	0.77	M+K	6.96775	4	0.6029	rp	80-23-9	66456	-	-	-	75.534	1959.91	896.358	1107.46	1638.12	853.844	148.541	9893.08	75589	829.534	1129.4	1031.98	577.456	2849.31	6773.98	3967.08	280.468	679.013	530.493	2865.01	1249.85	1312.61	1354.15	7910.49	2756.61	2754.22	2846.12	2756.36	2690.29	2799.19	--
MW0006708	C12H12N2O2S	Dapsone	Benzene and substituted derivatives	Benzene and substituted derivatives	312.076	248.062	2.0033	M+CH3CN+Na	0.100767	2	0.7201	rp	80-08-0	2955	HMDB0014395	-	C07666	12639.1	87867.1	125523	30053.8	4443.22	91607.2	314964	847.813	13655.1	38537.8	29087.4	25725.5	153672	10330.6	91264.6	41853.5	15326.3	139769	80711.5	242256	36017.2	175735	171251	88182.3	77741.8	77354.3	77741.5	77566.4	77627.5	77096.4	--
ZINC14822095	C14H10O8S	9H-Xanthene-4-sulfonic acid, 1,3-dihydroxy-5-methoxy-9-oxo-	Organic acid and Its derivatives	Organic acid and Its derivatives	163.006	338.01	4.6704	M+2H-CH2	11.5953	4	0.53	rp	798548-59-1	11222617	-	-	-	112.578	5314.41	4329.43	150.088	124.178	5075.08	13796.7	123.418	505.473	821.71	1270.55	1298.68	7860.82	527.142	253.016	2093.65	299.708	3791.86	876.482	2488.95	1028.94	459.203	3926.54	2649.31	1182.1	1212.14	1197.19	1261.69	1197.44	1090.47	--
MW0054407	C15H24O	Decahydro-4,8,8-trimethyl-1,4-methanoazulene-9-carbaldehyde	Aldehyde,Ketones,Esters	Aldehydes	221.185	220.183	0.7866	M+H	9.41655	2	0.6116	rp	79645-28-6	565584	-	265087	-	3576.61	22508.7	55978.4	5324.42	64802.3	15092.7	31938.1	726.862	3569.71	14968	44836.7	63911.2	131200	44476.2	134556	15905	5564.35	45593.8	6003.33	16670	11739.3	16733.4	16267.4	12609	55270.5	57723	56002.5	53977.5	52275.5	61071.9	--
MW0013231	C20H32O3	20-HETE	FA	Oxidized lipids	320.229	320.235	6.854	M+	15.8572	1	0.5645	rp	79551-86-3	5283157	HMDB0005998	-	C14748	5978.28	5957.29	7607.91	4392.19	7346.61	6115.37	6902.13	6943.63	5680.71	5838.62	6097.67	5512.63	5670.88	6528.75	6895.25	6582.04	6389.79	6236.96	5898.1	7041.96	6565.18	6794.28	4964.66	5968.81	5975.1	6301.61	6070.78	5922.64	5354.4	5882.56	ko00590,ko01100,ko04270
MW0008532	C12H17NOS	N-t-butyl-2-(methylyhio)benzamide	Benzene and substituted derivatives	Benzene and substituted derivatives	330.049	223.103	1.2919	M+K+NaCOOH	2.28775	4	0.696	rp	79054-71-0	967733	-	-	-	988.569	1314.85	132.682	425.11	1262.99	586.829	7263.31	1163.08	94.1528	316.65	771.02	120.644	675.971	121.996	939.495	755.768	208.482	96.7869	854.196	807.835	198.809	4954.5	132.142	1246.23	560.133	511.091	506.66	495.243	459.583	398.574	--
MW0009205	C28H42INO4Si	tert-butyl N-[2-[3-iodo-4-[4-tri(propan-2-yl)silyloxyphenoxy]phenyl]ethyl]carbamate	Benzene and substituted derivatives	Benzene and substituted derivatives	612.189	611.193	5.4872	M+H	9.46372	4	0.5615	rp	788824-53-3	11585284	-	-	-	28.9158	6462.16	41.2958	58.6664	337.283	69.4187	1064.58	40.5506	997.036	6106.53	30.6029	32.1789	424.387	6341.04	302.697	89.1248	25.2879	30.8397	28.6018	875.125	5452.35	473.322	11623.8	223.512	1569.77	1440.32	1426.93	1477.35	1458.87	1356.03	--
MW0013611	C26H56NO6P	1-O-Hexadecyl-2-O-ethyl-SN-glycero-3-phosphorylcholine	GP	PC	576.342	509.385	12.1742	M-2H+3Na	8.90363	2	0.6839	rp	78858-42-1	24779410	-	62939	-	26369.9	24070.6	28006.5	26930.2	29125.3	25394.5	20176.9	19338	26031.4	25095.4	23840.2	24760.1	22322.8	25065.4	17844.2	18173.3	24124.4	22560.9	22642	21767.4	21773.8	23566.2	19006.4	16092.8	22358.2	23407.5	22588.8	22184.4	21991.8	21048.1	--
MW0125424	C12H22N2O	4-Cyclohexanecarboxamidopiperidine	Alcohol and amines	Amines	250.198	210.173	6.3882	M+Na+NH3	21.9665	4	0.6667	rp	78555-36-9	1445167	-	-	-	33667.2	22302.4	16174	55080	33301.4	21690.5	24549.6	19782.2	17039.1	16756.7	3605.91	39187.3	27220.8	42223	52313.3	91758.4	7315.14	17387.8	9700.58	14046.6	19266.9	16204.5	56065.5	55204.1	9988.22	9111.36	9046.12	9398.93	8800.35	7248.34	--
MW0154715	C44H68O13	Okadaic acid	Organic acid and Its derivatives	Organic acid and Its derivatives	843.436	804.466	3.8302	M+K	11.7678	2	0.7414	rp	78111-17-8	446512	HMDB0030441	-	-	128.114	1156.47	20837.4	1742.22	516.146	2698.28	35.5027	19937.6	7787.92	5395.69	9466.83	2165.47	12662.4	16045.7	130966	107477	541.387	10014.5	138.954	7530.56	76.5586	56630.3	670.322	49755.5	13085.7	12680.3	12581.2	12119.4	12536.1	13447.5	--
MW0110614	C3H9NO	1-Amino-propan-2-ol	Alcohol and amines	Alcohols	122.078	75.0684	0.8943	M+HCOO+2H	6.67558	1	0.8171	rp	78-96-6	4	HMDB0012136	-	C05771	213018	304313	298483	358638	399918	132191	152131	1.73777e+06	423741	337470	132806	253842	223740	327346	187001	336704	396184	273573	381778	168237	279643	367065	333182	217265	260843	264282	269509	273737	237137	260832	--
MW0106120	C12H24N2O4	Carisoprodol	Aldehyde,Ketones,Esters	Esters	538.386	260.174	11.4521	2M+NH4	12.4642	2	0.6679	rp	78-44-4	2576	HMDB0014539	-	C07927	137221	140956	154999	157663	288727	259959	131884	157217	179467	201146	125306	110041	113859	155879	191790	131501	250426	116458	101857	110937	132493	161482	138242	67788.3	252741	273861	248045	255517	194889	242376	--
MW0113977	C10H21AsO9S	beta-D-3-[5-Deoxy-5-(dimethylarsinyl)ribofuranosyloxy]-2-hydroxy-1-propanesulfonic acid	Organic acid and Its derivatives	Organic acid and Its derivatives	414.997	392.012	4.6709	M+Na	0.55575	4	0.7363	rp	77939-92-5	131751282	HMDB0032686	-	-	2579.29	7883.3	6049.64	4093.44	356.703	6645.44	4207.8	2022.93	1440.45	2716.34	3285.47	5744.52	4750.2	2757.31	1306.8	4068.08	1624.47	7597.15	1880.51	5721.99	2364.74	4303.89	7480.15	5127.11	5022.39	5232.33	5254.83	5223.92	4927.06	4998.87	--
MW0123716	C21H28N6O2	Dinaciclib	Heterocyclic compounds	Heterocyclic compounds	235.189	396.227	6.0307	M+H-C6H10O5	13.4358	4	0.5054	rp	779353-01-4	46926350	-	-	-	28960.8	44628.1	22741.7	56651.3	46777.3	33673	41824.2	1813.5	4231.35	3962.6	14919.9	27527	47320.5	26910.8	35526.3	44709.9	5956.76	17994.3	15929.2	706.921	1435.83	13675.1	46277.8	53676.2	21050.6	23229.8	20774.3	21569.7	22221.7	18779.4	--
MW0168249	H2O4W	Tungstic acid	Others	Others	111.984	249.946	13.6842	M+2H-CO	1.8745	4	0.7053	rp	7783-03-1 | 82351-38-0	1152	-	-	C20679	57271.9	10723.3	92325.2	50578.2	107567	49217.2	44042.8	47720.4	52583.8	52690.8	41418.6	43616.6	44715.3	43869.8	60634.4	34922.8	113974	48013.7	37515.4	58551.7	56082.9	53730.7	52383	72977.2	18586.6	45651.2	48973	53672.6	46541.3	44978.3	ko02010
MW0168162	O2	Oxygen	Others	Metal, Non-metal and related compounds	70.9579	31.9898	12.7468	M+K	13.2475	3	0.685	rp	7782-44-7	977	HMDB0001377	3195	C00007	183640	205191	142281	182346	143486	189994	55956.3	173509	245015	190785	175474	77425.2	180378	109342	69910	280151	191340	73429.3	178034	50668.5	150278	212672	319422	183039	155291	143475	154228	139608	86035.9	153970	ko00190,ko00630,ko01100,ko04066,ko04918,ko05012,ko05208,ko05211
MW0123995	C12H9ClFNO2	Ethyl 4-chloro-6-fluoroquinoline-3-carboxylate	Aldehyde,Ketones,Esters	Esters	300.043	253.031	3.1358	M+H+HCOOH	3.53875	4	0.6689	rp	77779-49-8	1479088	-	-	-	689.976	1081.26	720.896	1812.21	1787.93	1126.98	550.982	1314.94	458.301	469.765	1330.98	1115.48	740.279	467.389	1148.63	634.951	1381.54	1156.27	522.169	1272.94	837.89	421.222	758.542	674.448	866.063	1140.82	1051.42	1179.17	1127.18	1042.09	--
MW0144228	C44H68O13S	Acanthifolicin	Organic acid and Its derivatives	Organic acid and Its derivatives	331.206	836.438	2.4283	M+2H-C6H8O6	0.0756781	4	0.7481	rp	77739-71-0	6440578	-	-	C20006	185.143	991.845	936.853	649.914	167.435	420.401	5587.55	112.058	802.828	436.212	753.315	849.464	1058.2	1508.88	862.5	16381.9	354.482	14161.6	87.2231	283.196	389.097	740.358	686.952	7651.63	900.418	976.159	974.531	962.057	916.058	1042.81	--
MW0169515	C8H15NO6	2-Acetamido-2-Deoxy-D-Mannopyranose	Carbohydrates and Its metabolites	Sugars	204.09	221.09	0.7621	M+H-H2O	8.15	3	0.7579	rp	7772-94-3 | 1136-44-3	439281	HMDB0001129	-	C00645	116429	37963.6	78137.8	78236.7	125754	29079.8	21342.2	237961	87253.4	81478.7	31265.6	67208.1	19968.7	258377	20957.3	29392	112398	137848	129954	41667	71895.3	205890	61924.2	755761	67950.3	65170.3	56849.8	67396.7	66823.1	62903.9	ko00520,ko01100,ko01250
MEDP1869	C12H20N4O3	Histidylleucine	Amino acid and Its metabolites	Small Peptide	303.177	268.154	3.7217	M+CH3CN+H	2.70923	1	0.5182	rp	7763-65-7	189008	HMDB0028889	-	C05010	44258.4	79387.8	54506.3	133628	137140	193712	163808	300657	170650	179006	119165	46934.9	174493	156740	113802	97676.6	171801	101096	190808	311748	222888	153345	57967.3	142841	60081.4	60566.2	59976.6	62081.2	60754.8	59976.9	--
MW0103279	KNO3	Potassium nitrate	Others	Metal, Non-metal and related compounds	142.976	100.951	5.6694	M+CH3CN+H	21.297	3	0.6526	rp	7757-79-1	-	-	-	C13557	181999	159679	180795	188939	186712	192143	180821	197382	176293	179488	173662	190008	142997	192496	219828	221121	183254	322699	168345	163705	262367	174618	187653	179305	179058	174701	173513	171954	175153	164517	--
MW0117209	C12H25N3	1-Methyl-4-(2-piperidin-4-ylethyl)piperazine	Heterocyclic compounds	Heterocyclic compounds	234.206	211.205	4.2059	M+Na	32.8802	4	0.5966	rp	775288-46-5	4778264	-	-	-	297723	319084	23143.6	226068	941745	279180	826075	209217	50744.1	145643	47049.9	223106	387515	378368	986973	152339	1.06847e+06	68581.5	420463	42307.2	970468	133946	80516.9	95239.4	33243	32579.5	31380.6	31694.6	32552.4	31590.5	--
MW0159541	C35H44N6O8	beta-Casomorphin (1-6),bovine	Amino acid and Its metabolites	Small Peptide	451.893	676.322	2.8823	2M+3H	10.2574	4	0.5494	rp	77434-43-6	10258994	-	-	-	239.446	283.308	4609.83	596.541	6646.2	2396.09	45.0503	39.0683	9647.36	764.908	819.961	3279.03	7382.15	8844.06	9385.81	4435.59	708.207	106.285	42.1592	3005.15	724.534	5651.48	427.173	202.912	2736.6	2730.28	2743.68	2722.83	2907.86	2558.7	--
MW0107285	C12H21N7O3	H-His-Arg-OH	Amino acid and Its metabolites	Small Peptide	350.137	311.171	1.441	M+K	1.469	4	0.7146	rp	77369-21-2	7408563	HMDB0028879	-	-	34.2224	123.39	40.9139	133.787	39.2975	25.5009	12221.9	9.68648	139.406	8.49124	320.78	61.0917	139.426	664.276	12.0491	11931.9	33.2833	3991.89	70.8452	22.7941	51.9031	50.9033	38.2998	3706.99	818.982	780.032	823.394	786.481	778.532	639.254	--
MW0108345	C12H18N2O	Monoethylglycinexylidide	Benzene and substituted derivatives	Benzene and substituted derivatives	207.151	206.142	2.4075	M+H	5.225	3	0.8418	rp	7728-40-7	24415	HMDB0060656	-	C16561	870.893	20961.2	10070.9	5533.6	4409.9	845.745	45599.6	724.209	10061.9	8405.42	13846.5	14926.3	13446.2	4797.95	12493.7	12290.7	593.002	3740.2	3219.15	19691.1	21445.3	7215.64	1020.28	3293.76	4709.69	4559.48	4431.79	4235.23	2610.9	4484.33	ko00982
MW0103654	C15H21N5O4	Riboprine	Nucleotide and Its metabolites	Nucleotide and Its metabolites	336.166	335.159	4.314	M+H	3.97302	1	0.6578	rp	7724-76-7	24405	-	-	-	135.872	4152.2	12636.6	733.34	6025.51	7393.05	6598.43	1181.91	944.946	592.906	1472.32	11018.5	5548.3	3540.87	2944.18	1903.79	799.064	3982.34	701.712	6485	2539.88	1884.67	2814.7	1103.4	4275.02	4260.44	4387.58	4284.44	4174.62	4126.66	--
MW0005555	C21H15N3	5'-Amino-4-methyl-1,1':3',1''-terphenyl-4',6'-dicarbonitrile	Benzene and substituted derivatives	Benzene and substituted derivatives	282.136	309.127	1.2422	M+H-CO	1.00625	4	0.7255	rp	77198-51-7	880489	-	-	-	1520.54	14107.9	651.986	26.9964	92.8096	973.315	68206.6	533.088	2905	1028.45	2069.1	217.066	1346.86	847.65	98.6177	11890	798.265	998.33	56.9043	251.929	368.552	32.5656	5070.36	12079.1	4934.26	4756.78	4776.19	4745.37	4686.38	4520.19	--
MW0119640	C10H8N2	3-Indoleacetonitrile	Heterocyclic compounds	Indole and Its derivatives	203.08	156.069	2.366	M+HCOO+2H	4.75	3	0.8038	rp	771-51-7	351795	HMDB0006524	-	C02938	1201.51	3588.68	3860.19	2406.52	176.626	2476.95	50590.3	500.652	1643.76	1179.77	4577.43	3009.35	7956.76	4896.18	4209.02	7256.3	198.16	22256.7	788.155	2135.45	527.884	6173.16	3508.44	8685.13	5122.08	4964.47	5053.34	5105.34	5076.77	5177.32	ko00380,ko01100
MW0110025	C12H20O7	Triethyl citrate	Aldehyde,Ketones,Esters	Esters	294.154	276.121	4.27	M+H+NH3	0.24225	4	0.994	rp	77-93-0	6506	HMDB0034263	-	-	3242.41	14463.7	6552.43	12438.4	23595.5	1601.79	1093.42	504.811	504.006	11547.6	486.724	5626.49	3045.06	5376.22	98993.1	638.571	21872.7	20438.6	6767.98	30419.2	8038	7682.42	22274.6	22899.6	12508.9	12629.4	12620.6	12839.5	12484.4	12052.4	--
MW0102823	C27H45NO2	Tomatidine	Alkaloids	Steroid alkaloids	416.351	415.345	4.2808	M+H	3.65463	2	0.89	rp	77-59-8	65576	HMDB0034731	41804	-	6161.31	4730.88	3777.31	3817.99	2919.61	2995.6	1792.36	1409.53	1548.75	1602.61	1559.17	1184.44	997.948	946.395	416.317	4721.57	431.003	517.626	201.638	276.238	544.401	653.837	507.397	534.827	5354.45	4594.52	4932.65	4611.82	4307.5	4911.56	--
MW0061068	C10H14O2	Perillic acid	Terpenoids	Terpenoids	167.109	166.099	1.0268	M+H	1.5505	4	0.7127	rp	7694-45-3	1256	HMDB0004586	-	C11924	23540.5	1705	25146.1	26757.1	29226.8	42452.1	17332	27170.7	24103.3	26337.8	25537.8	28658.9	20568.7	22898.7	23199.1	19152.9	23843.4	13047.5	40796	27535.2	17852.7	19506.4	26496.7	25364.1	22305.5	21944.4	23156.5	14938.4	22977.2	23730.7	--
MEDL02165	C7H8N2O2	1,4-Dihydro-1-methyl-4-oxo-3-pyridinecarboxamide	Alcohol and amines	Amines	191.021	152.059	12.6804	M+K	0.728238	2	0.7199	rp	769-49-3	440810	HMDB0004194	-	C05843	206011	72025.5	143228	178468	123117	87124.1	140367	26075.8	29439.6	65978.6	16749.9	71549.7	98511.6	117515	29979.3	51498.1	74495.5	171089	74708.5	66144.9	137790	60707.1	180242	68502.5	112018	101057	102941	81757.1	102676	103046	ko00760,ko01100
MW0126466	C6H8N4O4	Ronidazole	Heterocyclic compounds	Heterocyclic compounds	264.07	200.055	3.132	M+CH3CN+Na	2.98365	2	0.7138	rp	7681-76-7	5094	-	43485	-	43304	36886.3	34797.6	47776.4	44092.7	44592.4	32513.7	52021.1	40116	42986.4	45004.3	42747.4	31516.3	32624.9	37765.3	28031	43571.1	35474.3	36586.5	43919.2	41494.2	36185.9	38804.9	34072.9	39511.8	39930.8	40277.8	39973.6	39150.8	40057	--
MW0110906	C10H17N	Amantadine	Alcohol and amines	Amines	192.105	151.136	2.899	3M+2Na+2K-H	2.251	4	0.6968	rp	768-94-5	2130	HMDB0015051	-	C06818	6786.56	2567.59	1522.51	1661.3	3296.09	2328.82	27835.2	2569.9	855.049	940.058	23425.1	3252.82	1044.87	3405.04	2213.74	2519.42	2015.88	4296.09	3766.94	2377.98	3706.84	5418.38	2002.62	4012.21	3560.69	3684.87	3746.7	3704.11	3375.72	3529.91	--
MEDP0637	C14H18N2O3	Phenylalanylproline	Amino acid and Its metabolites	Amino acid derivatives	339.039	262.132	1.8131	M-H+2K	23.9581	1	0.5707	rp	7669-65-0	7020642	HMDB0011177	-	-	33178.1	54204.4	77675	74327.8	46905.3	43725.9	233577	26736.7	41114.4	33570	50297.2	56313.8	110774	64880.2	169526	94420.4	34328.8	158833	28849.1	49183.9	39579.1	85121	52019.8	118218	67865.3	68115.5	69236.5	68008.4	67633.5	66520.6	--
MW0010583	C18H18O4	3,4-Bis[(3-hydroxyphenyl)methyl]oxolan-2-one	Aldehyde,Ketones,Esters	Ketones	298.119	298.12	3.3391	M+	2.6262	2	0.7992	rp	76543-15-2	123917	HMDB0006101	-	-	8077.71	5164.64	6931.42	10411.8	6445.02	5406.93	5377.28	7845.79	6664.35	7251.18	7251.78	8204.2	6093.64	5233.03	6533.89	5530.68	7480.5	7845.51	5473.85	7366.39	8785.99	8361.83	5997.08	7643.06	7686.1	7540.96	7407.51	7383.3	7612.14	7383.27	--
MW0113735	C26H19Br2N3O7S3	3-(3,5-Dibromo-4-hydroxy-benzoyl)-2-ethyl-benzofuran-6-sulfonic acid [4-(thiazol-2-ylsulfamoyl)-phenyl]-amide	Alcohol and amines	Amines	741.892	740.873	4.0623	M+H	21.2769	4	0.6726	rp	765317-72-4	448662	-	-	-	97.2202	510.769	3702.91	373.265	144.305	327.184	574.205	59107.8	1296.57	2202	127.254	515.165	8255.59	6520.89	25898.1	7461.25	499.168	1624.92	1150.75	4549.78	431.143	3314.21	101.991	2081.13	1455.39	1426.04	1449.2	1530.2	1345.18	1117.82	--
MW0111287	C18H39NO2	Sphinganine	SL	SPH	302.305	301.298	6.696	M+H	1.68415	1	0.8182	rp	764-22-7	91486	HMDB0000269	-	C00836	437868	820827	494851	462948	454079	822709	414451	442863	544778	398289	416698	426624	403117	493217	564544	380096	425020	368606	425658	357365	469849	376495	495243	426426	463926	471181	460203	462541	462682	451412	ko00600,ko01100,ko04071
MW0105085	C10H13NO4	3-Methoxytyrosine	Amino acid and Its metabolites	Amino acid derivatives	278.035	211.084	4.1615	M-2H+3Na	1.62131	3	0.5893	rp	7636-26-2	1670	HMDB0001434	-	-	12188.6	12507.1	10675.6	14868.5	13209.1	11761.7	13264.8	15044.9	10240.7	12674.1	11813.3	11506.4	10843.7	10856.1	11209.4	10420.1	14215.8	12317.2	11769.4	12363	11890.3	12640.5	12557.3	12991.4	11196	11399.6	11194.3	11406.2	11228.4	10844.9	--
MW0125967	C24H23FN4O3	Olaparib	Heterocyclic compounds	Heterocyclic compounds	399.154	434.175	2.0017	M+H-2H2O	12.3333	2	0.6794	rp	763113-22-0 | 937799-91-2	23725625	-	-	-	4154.84	90083.2	91801.9	17138.6	1018.37	110989	357219	1016.34	5257.73	22844.1	18900.1	10415	108915	799.42	62849	25045.5	4835.67	125164	79425.8	272274	22385.7	124269	209218	80923.4	69287.7	69038.6	68016.2	67990.2	68552.1	65120.3	--
MW0112795	C15H33NO	Laurixamine	Alcohol and amines	Amines	244.263	243.256	6.0474	M+H	1.963	4	0.9533	rp	7617-74-5 | 34630-52-9	65596	-	-	-	15308.7	18103	14776.1	19771.3	14902.8	13577.6	15581.3	15468.8	18513.2	11907.5	13621.4	16675.4	16386.1	14355.3	96925.2	10985.9	17574.4	13745.1	13208.5	14880.6	15562.9	11842.8	18871.1	14676.9	15281.9	14690.1	14874.3	14851.4	13880.6	14721.2	--
MW0119980	C6H11F2N	4-(Difluoromethyl)piperidine	Heterocyclic compounds	Heterocyclic compounds	204.087	135.086	2.366	M+Na+HCOOH	10.1105	4	0.5516	rp	760958-13-2	49759147	-	-	-	502.708	1712.99	3569.46	1650.12	865.226	1727.59	33388.5	72.1629	697.556	334.95	3884.67	1938.8	8447.7	4934.67	4406.07	7470.9	216.257	23496.9	189.878	1319.95	569.222	9164.3	2019.56	15411.3	4423.36	3431.24	4889.52	4580.52	4677.15	4884.58	--
MW0113150	C9H9NO2	4-Oxo-4-(pyridin-3-yl)butanal	Heterocyclic compounds	Heterocyclic compounds	146.06	163.063	4.1299	M+H-H2O	0.960901	2	0.9251	rp	76014-80-7	115084	HMDB0062406	-	C19567	1.64559e+06	1.54486e+06	1.39181e+06	1.86308e+06	1.71121e+06	1.64165e+06	1.72758e+06	1.79007e+06	1.59009e+06	1.55128e+06	1.61391e+06	1.6688e+06	1.37064e+06	1.62667e+06	1.55243e+06	1.65018e+06	1.74577e+06	1.76942e+06	1.5083e+06	1.5834e+06	1.65601e+06	1.68497e+06	1.59499e+06	1.7027e+06	1.59521e+06	1.60106e+06	1.6178e+06	1.6096e+06	1.60729e+06	1.57674e+06	ko00760,ko00980,ko01100,ko05204
MW0000185	C18H21NO3	Codeine	Alkaloids	Isoquinoline alkaloids	363.162	299.152	3.0154	M+CH3CN+Na	15.6	3	0.6638	rp	76-57-3	5284371	HMDB0004995	498	C06174	141.017	618.82	1679.59	3408.45	710.737	3320.48	470.494	720.944	427.55	838.9	360.276	359.078	462.065	1350.52	448.732	290.058	347.835	202.001	1287.33	309.272	316.329	399.798	1943.19	363.601	7221.79	7351.1	7069.52	7075.06	7219.89	7174.48	ko00982,ko01100
MW0052926	C20H29FO3	Fluoxymesterone	Aldehyde,Ketones,Esters	Ketones	562.253	336.21	1.9537	3M+3K-H	0.18275	4	0.7455	rp	76-43-7	6446	HMDB0015316	-	-	1323.36	1243.34	13575.1	593.767	4233.77	5128.29	588.982	156.645	11728.6	2272.7	7507.85	2000.51	9806.65	15397.5	5134.95	3028.44	1498.2	809.318	416.588	8282.81	2376.01	11056.5	1667.11	881.757	4809.03	4432.28	4661.06	4703.32	3821.09	4596.87	--
MEDP1100	C5H7N3	2-Pyrimidinemethanamine	Nucleotide and Its metabolites	Nucleotide and Its metabolites	151.096	109.064	1.5154	M+CH3CN+H	2.14528	1	0.6687	rp	75985-45-4 | 60348-81-4	4658047	-	-	-	40767.4	64580.2	81658.2	112979	38265.3	103493	20036	36767.8	28501.6	36909.1	26993.6	20377.1	24654.7	39302.8	15986.1	20541.2	32475	16598.4	41072.6	20331.3	40945	18122.7	45487.2	23065.4	218859	220545	219245	218091	219263	218089	--
MW0014501	C9H16O2	4-Hydroxynonenal	Organic acid and Its derivatives	Organic acid and Its derivatives	223.063	156.115	11.6481	M-2H+3Na	10.9697	2	0.5415	rp	75899-68-2	5283344	HMDB0004362	-	-	102.761	32.737	14.5304	7.1779	3.56769	14.6606	74.8198	27.8528	55.5078	345.457	14.2539	5.71375	4.16668	4.58391	93.4409	27.9521	18.0127	4.1296	4.23739	2.71977	54.379	2.1362	113.941	9.81705	1272.06	1274.15	1325.79	1282.78	1256.31	1236.75	--
MW0148442	C2Cl2	Dichloroacetylene	Others	Hydrocarbon derivatives	140.951	93.9377	13.2701	M+H+HCOOH	0.2364	4	0.7441	rp	7572-29-4	24227	-	-	-	188194	163474	292032	180489	195700	188968	166842	184609	164543	173695	188166	114096	150598	176250	187756	146528	272934	176064	180214	351720	193540	171573	214420	161840	152592	153032	151884	158247	148287	144700	--
MW0013684	C32H58N2O7S	Chaps	Aldehyde,Ketones,Esters	Esters	308.207	614.396	2.9821	M+2H	2.39764	4	0.6935	rp	75621-03-3	107670	-	-	-	96.3976	859.922	2398.83	238.476	325.576	534.084	684.276	41367.5	157.531	169.875	143.443	1790.26	1896.59	10585.7	105.931	8734.62	121.986	3393.88	90.216	495.766	109.476	6189.52	636.622	3652.43	1146.46	1255.72	1271.09	1306.38	1304.26	1243.72	--
MW0148180	C11H11N5O2	Debromohymenialdisine	Heterocyclic compounds	Heterocyclic compounds	359.962	245.091	1.1396	M-2H+3K	6.24591	2	0.6924	rp	75593-17-8 | 125118-55-0	135451156	-	-	C19897	36183.6	35401.2	31909.1	43516	50294.2	26370.3	36963.1	91082.1	23518.3	32656.4	15527.3	39199.8	34364.8	27985.8	29143.4	26999.9	30727.9	23634	39505.6	35602.8	31949.5	32512	29744.6	29158.3	32609.1	32542.3	33022.1	33673.7	32359.8	31707.5	--
MW0154354	C21H26ClN3O2	Nemonapride	Benzene and substituted derivatives	Benzene and substituted derivatives	388.187	387.171	2.42	M+H	6.61275	4	0.6092	rp	75272-39-8	156333	-	-	-	219.733	727.984	2515.51	4551.24	953.261	3918.69	267.355	162.688	455.312	801.505	1028.33	915.404	5822.16	5146.23	1365.58	605.147	239.244	534.484	380.367	1301.16	368.926	23775	1065.29	895.367	1327.3	1339.56	1423.14	1394.1	1331.07	1352.99	--
MW0114952	C8H15NO6	N-Acetyl-D-glucosamine	Carbohydrates and Its metabolites	Sugar derivatives	244.079	221.09	0.8197	M+Na	0.4	3	0.9756	rp	7512-17-6	439174	HMDB0000215	3356	C00140	2632.23	9016.97	24365.9	127.411	298.646	13749.8	16912.2	2373.95	71690.7	1586.5	15014.6	17285.4	6196.34	67223.2	89.2811	66751.6	14116.5	53751.4	779.526	24884.6	726.181	22575.6	5752.12	231233	18795.5	18761.1	18384.6	18809.8	19259.2	18847.1	ko00520,ko01100,ko01250,ko02010
MW0004761	C10H14BrNO2S	4-bromo-N-isobutylbenzenesulfonamide	Benzene and substituted derivatives	Benzene and substituted derivatives	331.95	292.991	13.8088	M+K	2.997	4	0.6804	rp	7510-83-0	101309	-	-	-	88325.1	87882.5	84936.5	92722.6	100769	92836.3	98008.3	103628	110669	104849	99953.1	98595.9	118644	97976.9	108950	105593	63705.9	65983.6	101443	86652.3	57081.3	53500.5	91797	105740	89230.2	83289.9	80645.7	79531.6	68605	83276	--
MW0115613	C2H3F3O	2,2,2-Trifluoroethanol	Alcohol and amines	Alcohols	144.982	100.014	12.7799	M-H+2Na	5.58321	3	0.6925	rp	75-89-8	6409	HMDB0059596	-	C93508	629880	647273	556777	783016	661161	672201	579687	536521	691183	615642	619306	716788	720208	816275	583752	820375	681169	559778	1.09388e+06	790091	682649	1.09329e+06	758631	763895	925902	841275	859000	989743	926460	857420	--
MW0108209	CH4O3S	Mesylate	Organic acid and Its derivatives	Sulfonic acids	134.955	95.9881	1.1345	M+K	6.21317	4	0.6165	rp	75-75-2	6395	HMDB0240280	-	C11145	82.9912	750.524	509.678	552.172	681.686	568.206	65972.3	2572.34	4450.03	250.06	147.05	144.797	121.27	1898.93	237.704	172.903	174.411	276.527	163.949	809.597	289.893	500.791	732.356	76.6733	560.365	279.147	487.088	501.656	485.706	460.109	ko00920,ko01100
MW0111339	C3H9N	Trimethylamine	Alcohol and amines	Amines	60.081	59.0735	0.8114	M+H	0.5	3	0.9741	rp	75-50-3	1146	HMDB0000906	3772	C00565	4268.77	79222.4	37066.6	15025.2	9671.52	30680	30061	5738.14	6708.74	23593.9	45236.9	24636.4	42558.9	22942.8	22376.6	33274.5	6765.03	34608.2	5631.3	65732.4	11632.9	14045.6	48579.7	27892.8	32401.5	32137	32063.3	31929	32102.8	31764.7	ko01100,ko01200
MW0109279	C6H10N2O2	Piracetam	Others	Medicine	181.028	142.074	13.7797	M+K	21.2927	2	0.6246	rp	7491-74-9	4843	-	44173	-	153525	175996	121430	183073	373460	122818	106616	134176	136852	320335	210364	153615	108441	108885	208686	127619	118165	125680	105019	94813.7	149255	102452	121531	95201.4	148262	148732	153424	158877	105666	144662	--
MW0105732	C15H23N5O4	Arg-Tyr	Amino acid and Its metabolites	Small Peptide	379.208	337.175	2.366	M+CH3CN+H	2.5	3	0.8087	rp	74863-12-0	7021456	HMDB0028721	23883	-	5496.41	37775.2	96339.7	11987.8	25844.4	63591	364.223	114.031	87564.2	18817.3	13464.3	30683.3	29213.4	63326	76853.8	16044.7	6424.8	329.229	4636.99	43665.3	9606.81	20166	31691.7	4352.92	22483.9	22125.3	22316.8	22105	21889.5	22297.9	--
MW0119265	C15H24S	3,7,7,10-Tetramethyl-12-thiabicyclo[9.1.0]dodeca-3,7-diene	Heterocyclic compounds	Heterocyclic compounds	237.17	236.16	3.5052	M+H	14.5435	3	0.67	rp	74841-84-2	101600316	HMDB0036469	-	-	400232	583203	413011	723542	566824	728520	519530	1.03088e+06	859351	934608	424194	343552	569336	482000	701548	766067	948957	517081	858943	942593	1.05275e+06	705199	653119	682304	163942	178456	178376	165731	68836.2	175474	--
MW0143484	C20H21NO3S	5-(4-(2-Methyl-2-phenylpropoxy)benzyl)thiazolidine-2,4-dione	Benzene and substituted derivatives	Benzene and substituted derivatives	733.243	355.124	12.0912	2M+Na	12.9041	3	0.5169	rp	74772-68-2	194620	-	-	C17303	19616.5	31412.8	101293	78309.4	61868.6	45996.5	16698.5	22978.1	93.9765	763.448	2352.73	48018.9	1363.66	74977.3	11661.7	17043.8	46618	128.092	71564.2	72203.4	44939.4	67772.7	13392.6	22276.2	37172.7	46485.8	46671.1	45701	44888.2	44191.9	--
MW0124110	C11H6Cl2N2	Fenpiclonil	Others	Medicine	235.992	235.991	1.2926	M+	7.45533	2	0.6875	rp	74738-17-3	91724	-	-	-	186835	292877	117312	197117	265027	213365	116349	444563	24326.6	169600	59090.5	3408.71	151705	32072.6	3525.28	141877	181768	85216.7	235889	203145	128062	133973	151513	203142	157118	162830	160358	157686	156843	158255	--
MW0016280	C26H51NO3	N-octanoylsphingosine	SL	Cer	408.375	425.387	10.2358	M+H-H2O	24.893	2	0.6134	rp	74713-59-0	5702614	-	6214	-	10173.6	6616.66	7691.68	13910.9	12140.5	18591	16478.5	15666.1	12433.2	14439.8	12865.8	11813.8	13173.6	19913.2	22272.7	14053.9	11719.5	23122	12834.9	10010.4	8398.85	19026.6	13514.9	13394.6	12428.7	12611.6	13010.3	12810.2	12717.1	12256.8	--
FDATN01420	C18H17N8NaO7S3	Ceftriaxone Sodium	Others	Medicine	281.004	576.028	4.803	M+2H-CH4	6.94381	4	0.6033	rp	74578-69-1 | 104376-79-6	23679441	-	-	-	232164	242237	254390	236562	225216	248686	168939	197129	228160	255764	196869	230072	229075	232032	224695	256138	234721	225823	249656	225361	207656	224905	217894	205091	227522	221501	221415	222615	218412	216568	--
MEDP1684	C21H33N3O4	H-Leu-leu-phe-OH	Amino acid and Its metabolites	Small Peptide	430.205	391.247	3.826	M+K	7.29514	1	0.725	rp	74479-02-0	7408573	-	-	-	205.943	441.377	2283.01	5392.54	264.396	144.971	118.43	24815.2	1454.19	520.581	5023.44	502.614	2527.96	4112.27	69569	22853.1	388.344	4105.78	48.4127	2983.43	55.7058	12981.6	419.881	23212.7	3770.05	3964.5	3822.71	3846.63	3426.36	3752.07	--
MEDP1146	C26H56NO6P	LPC(O-18:0/0:0)	GP	LPC	510.391	509.385	10.5555	M+H	1.33617	1	0.82	rp	74430-89-0	3985	-	-	-	522.105	210671	52483.5	1079.2	46210.4	14160.2	294999	1611.05	32078.3	34567	22391.1	108321	140147	936.911	1325.86	162497	2354.98	136767	883.72	80753.9	270.524	13939.8	55674.4	57985.3	55943	57213.9	40170.4	57847.8	53264.7	54549.5	--
MW0168211	Xe	Xenon	Others	Metal, Non-metal and related compounds	286.784	131.904	0.8031	2M+Na	30.36	4	0.6096	rp	7440-63-3 | 20222-53-1	23991	-	-	-	30491.7	5342.53	11009.4	22966.4	2333.67	1628.15	3060.29	130.958	406.953	15101.5	5321.43	4327.09	10501.1	9106.62	35153.1	6673.53	20520.8	10602.9	12857.2	7297.27	3676.07	16590.3	15516.2	4555.29	7300.96	7066.46	6634.44	7300.93	7050.68	7175.59	--
MW0147300	C17H15N7Na2O8S4	Cefotetan disodium	Amino acid and Its metabolites	Small Peptide	657.923	618.966	0.7576	M+K	6.41582	4	0.6128	rp	74356-00-6	53024	-	-	-	190.528	614.482	474.647	436.043	3862.56	219.011	497.574	266.785	565.37	631.265	282.209	1549.12	1098.57	258.081	1575.04	144.493	1059.17	582.665	1687.27	355.403	942.94	362.919	422.586	839.167	441.19	465.391	418.058	424.076	387.538	427.945	--
MW0008385	C10H14FN	N-(4-fluorobenzyl)propan-1-amine	Benzene and substituted derivatives	Benzene and substituted derivatives	190.106	167.111	1.06	M+Na	22.4308	4	0.6629	rp	741698-80-6	4716573	-	-	C78430	2386.56	20899.7	13602.9	8085.15	6506.02	11206.8	17762	7092.12	10406.5	7105.08	3255.7	3492.94	9061.82	12064.4	13394	6065.16	4294.69	2043.41	10374.3	11937.9	4352.9	27557.6	17177.7	17797.4	9623	9611.5	9486.53	10079.3	9652.77	9279.87	--
MW0125199	C16H24N2O2	Molindone	Aldehyde,Ketones,Esters	Ketones	299.182	276.184	5.5988	M+Na	20.5548	4	0.6789	rp	7416-34-4	23897	HMDB0015555	-	C07230	28687	39913	24094.6	48087.1	43090.4	46135.1	40476.5	58874.9	47059.3	48102.1	37261.2	18579.5	36781.5	37594.9	44999	55366	55137	38280.6	51858.5	54825.1	66891.8	48935.9	37915.8	43230.8	16352.6	19013.4	18119	18925.3	18246.3	18442.5	--
MW0146877	C2H5Br	Bromoethane	Alcohol and amines	Amines	108.961	107.957	12.5103	M+H	6.15325	4	0.6176	rp	74-96-4	6332	-	-	C19354	17569.3	17142.6	22990.4	22719.9	20171.3	27142.3	19211.8	21549.2	19847.8	22909	20938	19931	18564.3	33192.1	21935	18127.4	20695.8	24197.5	16325.3	20655.7	17025.8	21322.6	22802.4	22348	17545.1	18024.4	18272.6	18354.7	18045.1	18184	--
MW0127507	CH4S	Methanethiol	Others	Others	114.948	48.0034	12.8753	M-2H+3Na	21.1356	3	0.6321	rp	74-93-1	878	HMDB0003227	3204	C00409	1.67108e+06	1.87189e+06	1.35148e+06	1.90521e+06	2.20953e+06	1.19384e+06	1.62051e+06	1.35876e+06	2.29271e+06	2.00201e+06	1.5548e+06	827992	1.3529e+06	700492	1.06401e+06	834566	1.2802e+06	743063	1.7337e+06	1.6851e+06	2.48733e+06	1.43858e+06	1.4475e+06	2.54888e+06	1.57171e+06	1.43474e+06	1.69114e+06	667571	1.45598e+06	1.47455e+06	ko00270,ko00920,ko01100
MW0126887	C20H26N2	Trimipramine	Heterocyclic compounds	Heterocyclic compounds	277.201	294.21	5.5988	M+H-H2O	11.0244	2	0.6402	rp	739-71-9	5584	HMDB0014864	-	-	34364.5	41221.2	32213.5	62677.9	50597.9	61392.2	37069	70878.9	65522.7	63180.3	46318	33376.4	44913.7	40954.7	55881.1	64790.8	80400.2	45601.2	71889.8	69077.5	82530.1	57922.2	46071.9	58662.3	22431	22603.7	22794.7	23285.3	21971.7	22159.8	--
MW0001478	C20H24N2O4	2H-Azepin-2-one, 1,1'-(1,3-phenylenedicarbonyl)bis[hexahydro-	Benzene and substituted derivatives	Benzene and substituted derivatives	1069.55	356.174	3.73	3M+H	10.9815	4	0.7887	rp	7381-13-7	81857	-	-	-	12015.5	7669.97	44553.1	4596.17	4398.42	21483.5	163.12	382.948	64209.1	44830.4	12459.6	15227.7	94473.3	106565	30217.4	49846.1	7724.73	589.724	3040.41	20436	2056.19	35029.4	7322.03	14073.5	20046.9	19103.8	19332.3	19389.8	18141.3	18995.3	--
MW0016076	C21H22O4	Bergaptol geranyl ether	Heterocyclic compounds	Heterocyclic compounds	377.112	338.152	4.1226	M+K	0.35259	2	0.7213	rp	7380-40-7	7251175	HMDB0033782	-	-	18567.7	17722.4	16906.7	18012	19838.4	20776.4	18785.1	18152.2	20397	19756	17757.9	19024.9	15864.8	18526.9	15757.6	17366	20095.4	18827.1	18157.1	18955.2	18929.6	19522.4	17982.1	19685	19182.7	19042.8	19684.9	19075.8	18568.1	18921.7	--
MW0009985	C14H18N4O3	Trimethoprim	Benzene and substituted derivatives	Phenolics	291.141	290.138	2.2172	M+H	7.17919	2	0.7489	rp	738-70-5	5578	HMDB0014583	-	C01965	51.256	163.711	808.385	2182.19	339.149	1286.72	62.5656	394.472	154.363	275.3	235.093	73.2765	80.4274	557.143	45.6347	128.113	149.747	28.8494	520.363	81.8622	100.169	61.6704	265.985	66.8264	4059.96	4015.75	4053.73	4112.36	4080.92	4015.62	--
MW0153998	C37H61NO11	Mycinamicin IV	Heterocyclic compounds	Heterocyclic compounds	742.433	695.424	3.9556	M+HCOO+2H	1.84182	3	0.5385	rp	73684-71-6	6447311	-	-	C18846	93514.1	17810.7	659349	3893.68	22000.9	308129	70142.8	48575.7	158347	144655	282664	11111.6	340054	68731	493720	4625.8	74590.1	1139.36	43066.7	242770	47473.8	447399	50779.4	6361.9	143962	143966	140922	142022	139810	140837	ko01100
MW0102880	C10H18O2	2-Octenoic acid, ethyl ester	FA	Others	212.164	170.131	5.2836	M+CH3CN+H	1.1497	2	0.7014	rp	7367-82-0 | 2351-90-8	5364399	HMDB0037497	-	-	22022	24782.9	20069.7	21193.6	25417.3	22300.6	25402.7	25600.6	27821.6	23947.3	40907.9	33298.3	45242.7	20361.2	20855.8	19814.7	32252.5	26890.4	32510.7	35396.8	37356.9	25739.2	24342.3	18705.5	25270.1	23969.9	23920.2	23835	23073.6	22947.1	--
MW0151897	C14H30N4O4	Istamycin X0	Heterocyclic compounds	Heterocyclic compounds	409.209	318.227	2.8573	M+Na+NaCOOH	3.236	4	0.9253	rp	73522-72-2	13019103	-	-	C17986	7457.69	122.177	5169.74	1027.34	292.58	4208.69	535.058	90.5368	41122.1	2428.22	11826.8	593.868	573.829	29649.7	23215.9	7417.87	1636.42	2067.95	1029.66	3494.6	1593.71	12605.1	460.173	1716.23	3063.94	3372.66	3193.84	3143.78	3128.75	2917.01	--
MW0120218	C6H12N4S	4-amino-5-tert-butyl-4H-1,2,4-triazole-3-thiol	Heterocyclic compounds	Heterocyclic compounds	211.047	172.078	0.828	M+K	6.83225	4	0.8553	rp	73396-58-4	2393252	-	-	-	1380.43	4555.58	29971	41974.3	8197.18	5114.1	5554.32	246.196	14198.5	5179.26	3182.94	6984.42	17419.9	20405	99483.9	30659.5	4925.49	43401.2	2777.43	18690.5	9041.95	69343.8	12575.5	25126.2	15274.4	15202.5	15020.9	15113.4	15206.7	14559	--
MW0007385	C18H24I3N3O8	Iopromide	Benzene and substituted derivatives	Benzene and substituted derivatives	791.875	790.87	2.3764	M+H	2.75704	2	0.8091	rp	73334-07-3	3736	HMDB0041910	-	-	50502.8	149.78	838179	100.18	1.63209e+06	105.855	77904.6	2010.09	48684.1	16024.1	42898.2	46430.5	49091.5	4120.91	58269.9	56679.8	44538.7	64333.4	285.457	116.313	41179.4	97.8605	8233.46	55402.3	52235	51061.4	50794.8	50909.2	50377	49264.1	--
MW0014603	C20H32O4	5,12-Dihydroxyicosa-6,8,10,14-tetraenoic acid	Organic acid and Its derivatives	Organic acid and Its derivatives	359.218	336.23	8.5536	M+Na	0.149	4	0.7463	rp	73151-67-4 | 83709-73-3	169	-	43391	-	821.617	16233.6	18174.1	350.59	2238.35	12954.7	154310	228.051	6411.94	10017.9	26545.1	3949.42	20167.3	25248.5	1875.33	67800.9	381.823	26568.3	81.2906	5277.88	105.42	14010.7	7086.21	23669.9	11167.9	10660.3	10179.3	10076.6	10040.3	8941.44	--
MW0123530	C5H9N5O	Deisopropylhydroxyatrazine	Heterocyclic compounds	Heterocyclic compounds	232.002	155.081	2.5989	M-H+2K	9.19235	2	0.6128	rp	7313-54-4	135398734	-	-	C06557	290642	292020	197131	546760	300414	328106	237483	370049	320616	317644	315983	317840	255438	296091	324893	242818	365562	283029	546092	337219	308708	310628	359779	326916	315012	300081	317438	330178	310056	312620	--
MW0015987	C15H20O3	Atractylenolide III	Heterocyclic compounds	Heterocyclic compounds	231.135	248.141	6.904	M+H-H2O	7.1855	2	0.7074	rp	73030-71-4	155948	-	-	C17887	24075.7	21760.5	22973.9	22981.6	21208.3	22815	15294.9	20166.1	21664.4	25818.6	21539.6	23658.8	19340.8	23927.5	21505.9	21303.5	21346.8	20950.8	19313.1	21019.2	23267.4	19282.7	18631.1	22670.9	19469.9	19338.8	19256.7	19189.4	19165	19138.1	--
FDATP01029	C14H23ClN2O	Lidocaine hydrochloride	Others	Medicine	288.191	270.15	2.7406	M+NH4	23.8107	1	0.7025	rp	73-78-9	6314	-	-	-	14.765	1531.22	1797.05	189.224	981.528	197.308	15157.8	111.679	3846.87	102.223	299.657	640.012	1728.81	7202.39	2209.82	49186.5	12.7539	30607.3	73.536	661.53	38.6833	5816.48	2069.71	11384.4	5288.13	4854.07	5289.34	5133.31	5310.86	4840.33	--
MW0169458	C13H16N2O2	Melatonin	Hormones and hormone related compounds	Hormones and hormone related compounds	255.113	232.121	2.3412	M+Na	5.05	3	0.8093	rp	73-31-4	896	HMDB0001389	73	C01598	29889	27729	22826.2	32137.2	31302.7	33669	15750.2	40510.2	35378.5	35548.3	32161.5	31988.4	28905.9	30853.6	27558.9	25360.9	38867.9	23133.6	31223	34538.9	37957.3	29762.6	36495.3	33991.7	28974.2	29753.4	30285.2	30203.1	29989.7	30041.5	ko00380,ko01100,ko04080,ko04713
MW0105438	C5H5N5	Adenine	Nucleotide and Its metabolites	Nucleotide and Its metabolites	182.066	135.054	2.0014	M+HCOO+2H	2.3644	1	0.7057	rp	73-24-5	190	HMDB0000034	85	C00147	16453.4	30872.6	60387.8	22686	12567.8	61541.2	47414.4	13700.8	15983.6	27355.8	24098.8	16971.6	53865.6	6547.74	43748.7	34297.8	21195.8	59501.2	46965.8	78957.3	17470.4	64401.4	64786.7	26573.3	35759	38572	39926.7	37899.9	36772.3	38463.2	ko00230,ko01100,ko01232
MW0107902	C9H18N2O3	L-Leucyl-L-alanine	Amino acid and Its metabolites	Small Peptide	203.139	202.132	1.2078	M+H	1.5497	1	0.8675	rp	7298-84-2	81721	HMDB0028922	44685	-	3334.05	247701	156059	28341.1	112793	53902.7	1.77674e+06	5144.08	575292	36291.2	7857.12	105814	208854	627924	122000	1.2868e+06	6478.98	1.15032e+06	1704.59	90782.6	1453.65	429947	46263	1.00217e+06	255973	254731	255063	253848	267848	243624	--
MW0114406	C4H6N4O12	Erythrityl tetranitrate	Alcohol and amines	Alcohols	386.966	301.998	1.9931	M+K+HCOOH	5.5545	4	0.6288	rp	7297-25-8	5284553	HMDB0015551	-	-	374.754	112.508	551.51	93.6112	214.982	478.326	136.221	199.159	437.514	218.856	78.1794	191.522	173.491	228.942	92.7237	77.7373	265.096	80.0378	82.7842	603.939	121.634	403.655	364.03	494.903	383.831	413.177	477.348	387.24	298.101	447.829	--
MW0142569	C7H4O6	2-oxo-2H-pyran-4,6-dicarboxylic acid	Aldehyde,Ketones,Esters	Esters	167.004	184.001	2.4324	M+H-H2O	15.025	3	0.5306	rp	72698-24-9	372	-	-	C03671	876.254	1160.84	710.736	420.557	651.723	1427.91	1245.51	1581.74	2706.5	659.805	1155.43	1320.58	288.321	348.271	1694.84	701.186	1081.62	935.539	505.974	892.601	1193.34	407.822	961.81	1066.47	550.906	571.921	598.092	611.603	585.918	621.728	ko01100
MW0159298	C9H18N2O4	Val-Thr	Amino acid and Its metabolites	Small Peptide	260.16	218.127	1.6064	M+CH3CN+H	1.65	3	0.8684	rp	72636-02-3	9815826	-	65103	-	3238.29	108040	81685.4	1895.37	49819.5	55448.4	937043	5105.49	53160.9	2287.96	723.202	56801.5	67242.6	95066.1	48210.4	404490	1071.58	324801	186.312	23851.5	784.108	118648	34094.5	781353	102862	99577.9	102880	98898.2	107613	98898.1	--
MW0158815	C16H12NO3+	Ungeremine	Heterocyclic compounds	Heterocyclic compounds	267.087	266.082	3.1399	M+H	0.70425	4	0.7327	rp	72510-04-4 | 2121-12-2	159646	-	-	-	8547.42	7648.47	5363.65	9045.37	8530.01	7122.9	2636.12	9861.22	7759.56	5600.07	8150.57	9381.77	1900.27	6972.65	7437.18	4216.15	8789.33	7866.74	7192.03	7698.81	8354.9	5674.91	7444.65	7019.6	7628.45	7892.26	7608.06	7856.94	7734.81	7003.56	--
MW0054561	C26H56NO6P	Lyso-PAF c-18	GP	LPC-O	576.342	509.385	10.6593	M-2H+3Na	7.23534	3	0.814	rp	72490-82-5 | 74430-89-0 | 34240-68-1	3985	HMDB0011149	43411	-	36729.4	35437.1	39536	41044	27081.3	35988.7	30975.1	25970.2	23520.2	28606.2	38412.7	21001.4	40670.7	43200.5	2460.63	40737.4	11707.9	38077.4	38969.3	28412.1	27884.4	29875.1	11475.7	28677.2	21741.8	22128.8	23344.6	21100.4	20397.7	21953.6	--
MW0117573	C12H8BrN3	2-(4-Bromophenyl)imidazo[1,2-a]pyrazine	Heterocyclic compounds	Heterocyclic compounds	387.992	272.99	1.2836	M+H+CF3COOH	2.104	4	0.7001	rp	724743-59-3	398282	-	-	-	65.8374	873.802	657.839	3279.04	1456.38	1283.09	870.997	1325.72	553.196	1127.92	843.702	1101.02	423.412	473.196	331.764	589.947	1160.83	73.7977	576.739	532.558	1187.85	372.6	372.309	342.328	1089.26	1148.38	1222.19	1143.4	1147.6	901.147	--
MW0055071	C15H24S	Mintsulfide	Terpenoids	Sesquiterpenoids	237.17	236.16	3.7926	M+H	0.32125	4	0.742	rp	72445-42-2	14564587	HMDB0038151	-	-	62434.5	246831	74179.1	158781	81058.1	266655	95538.3	335749	151563	311895	59367.1	16617.2	88432.6	82062.6	254742	208788	224836	97711.3	260952	294265	349496	167434	260348	194982	31113.7	27250.8	23153.6	28924.6	29142.1	28477.6	--
MW0147097	CH3O6P	Carboxy phosphate	Organic acid and Its derivatives	Organic acid and Its derivatives	142.976	141.967	4.9397	M+H	1.81225	4	0.7067	rp	7244-85-1	195870	-	-	C20969	87031.3	110164	322426	88569.5	83339.2	113346	120023	184961	114600	103682	116076	117192	94250.2	117454	72275.5	122225	83603.4	138281	19069.3	107062	13942.9	599055	95560.7	177421	167678	181086	175662	174453	154760	159745	--
MW0127417	C7H16S2	Butyl isopropyl disulfide	Others	Others	240.987	164.069	12.224	M-H+2K	3.83485	3	0.5786	rp	72437-53-7	525403	HMDB0033050	-	-	39206.8	41050.4	38646.7	37584.8	39524	35227.2	36797.9	33937.8	41842.8	38284.8	37258.9	37092.7	38432.9	37157.2	37422.1	37831.6	36793.3	38418.8	37602.1	35561.8	32640	38418.6	33494.7	31799.4	39326	37651.6	36669.7	36822.9	36350.1	34244.6	--
MW0109170	C11H14N2O3	Phe-Gly	Amino acid and Its metabolites	Small Peptide	245.09	222.1	2.0858	M+Na	0.65	3	0.9174	rp	721-90-4	6992304	HMDB0028995	-	-	38.5777	2228.27	707.105	366.292	457.354	132.398	24684.6	38.2401	2705.28	91.1829	656.839	593.22	2390.53	465.025	2953.1	11651.5	92.4181	14029.9	96.9773	639.782	93.512	1154.53	425.422	7287.57	1851.26	1644.47	876.819	1394.84	1510.71	1639.99	--
MW0109300	C13H20N2O	Prilocaine	Alcohol and amines	Amines	221.164	220.158	2.6656	M+H	0.13498	1	0.7602	rp	721-50-6	4906	HMDB0014888	-	C07531	1551.87	17032.1	21844.4	13008.8	3198.76	4029.83	117140	396.631	5253.08	6967.78	7916.67	8443.13	2434.11	4707.11	57.2218	14570.4	5291.22	30506.9	327.072	96680	9821.46	2395.71	10640.9	7144.17	13534.2	13652.9	13510.3	13845.9	13489.1	13408.7	--
MW0160255	C33H58N7O18P3S	(S)-3-Hydroxydodecanoyl-CoA	FA	Others	988.279	965.277	0.7037	M+Na	8.09077	4	0.5836	rp	72059-49-5	440603	HMDB0003936	-	C05262	2445.96	1357.64	1490.64	5431	4948.71	564.147	478.856	422.131	318.97	8002.54	779.016	1725.58	287.303	1772.02	1274.55	2988.48	6758.24	1065.01	6317.55	257.106	731.694	2773.44	3551.65	3492.06	819.559	775.327	761.001	785.833	782.996	685.762	ko00062,ko00071,ko01100,ko01212
MW0054776	C21H26O2	Mestranol	Hormones and hormone related compounds	Hormones and hormone related compounds	357.197	310.193	4.5129	M+HCOO+2H	22.1898	2	0.7236	rp	72-33-3	6291	HMDB0015446	-	C07618	20788.8	22444.9	19272.6	31816.9	28107.7	25638.8	26138.9	30104.2	27817.4	16143.8	20479.1	25913.7	20029.6	22944.4	14829.1	26221.9	27351.7	27075.4	11708	18924.1	20487.7	23117.4	28514.1	28405	23622.9	24181.1	24174.4	23741.6	23951.9	21793.6	--
MW0063771	C26H32O9	Terretonin	Alcohol and amines	Alcohols	506.235	488.205	1.176	M+NH4	8.9953	2	0.527	rp	71911-90-5	109374149	HMDB0035860	-	-	185.231	36.4406	588.036	104.206	67.5949	32.5098	2614.81	81.2218	180.99	16.8675	26.9972	34.0497	270.676	262.7	671.924	1043.96	12.1496	1671.45	103.754	99.7431	13.0237	1911.38	235.98	2310.54	1644.52	1626.56	1686.08	1620.86	1597.75	1616	--
MW0008910	C17H15NO2S	N-benzylnaphthalene-2-sulfonamide	Benzene and substituted derivatives	Benzene and substituted derivatives	141.039	297.082	12.2157	M+2H-NH3	0.87375	4	0.7286	rp	71862-51-6	873831	-	-	-	12059.3	17037.3	14856.4	12352.9	14769.7	15290.6	14278.3	15343.8	15595.8	17788.7	16832.5	16461.8	14755.2	13642.9	13141.8	14282.4	15953.2	13651.6	10295.1	13370.5	12677.8	14803.8	12721.8	16341.1	14893.4	14382.9	14400.2	14562.3	15738.7	14094.4	--
MW0109433	C8H14N2O4	Pro-Ser	Amino acid and Its metabolites	Small Peptide	185.096	202.095	3.1399	M+H-H2O	13.4806	2	0.6816	rp	71835-80-8	7408257	-	23780	-	664507	617319	536191	760282	733666	710270	623124	704676	637974	602731	660392	696913	547128	577956	586359	517140	683437	573608	519007	611065	655505	607338	618346	589479	615290	607802	611641	607841	610718	602213	--
MW0153213	C47H75N13O11	Lys-(Des-Arg9,-Leu8)-Bradykinin	Amino acid and Its metabolites	Small Peptide	984.559	997.571	2.7823	M+H-CH2	1.90523	4	0.9546	rp	71800-37-8	5310951	-	-	-	105.641	38.0395	4426.46	452.936	98.5199	202.829	4040.81	48.409	599.529	319.705	74.2184	124.816	4660.58	2798.95	12894.3	15127.4	115.523	2935.75	77.4271	591.18	47.7999	5872.6	44.5586	4044.27	1049.91	1021.89	994.22	984.942	889.912	998.399	--
MW0009655	C19H23NO3	Reboxetine	Benzene and substituted derivatives	Phenolics	481.76	313.168	2.0281	3M+H+Na	5.51575	4	0.6295	rp	71620-89-8 | 98769-81-4	127151	HMDB0014379	-	-	911.518	767.448	88653.3	10931.1	42244.4	104.469	32374.9	434.024	77821.6	30009.9	18742.9	61330.5	72932.1	42039	28438.5	37562.9	3706.58	249.485	2487.53	58046	10082.3	79921.2	14008.5	9464.78	24649.2	24340.5	25377.5	24618.5	24647.7	23949.3	--
MW0121794	C9H6F3NOS	6-(Trifluoromethyl)-2H-benzo[b][1,4]thiazin-3(4H)-one	Benzene and substituted derivatives	Benzene and substituted derivatives	234.017	233.012	1.3582	M+H	0.548	4	0.7365	rp	716-82-5	2737092	-	-	-	45908.4	51168.8	60724.9	57993.3	58228.3	52265.9	36140.5	92561.2	40861.8	49425.7	12514.7	35174.3	39722.1	31009	30542	36417.1	25630.8	26145.2	49762.2	62942.6	39095.8	31167.4	34407.9	56266.5	38880.1	38577.7	38880.3	38753.7	38789.1	37985	--
MW0121354	C13H18ClN3O	[5-Chloro-2-(4-propionylpiperazin-1-yl)phenyl]amine	Heterocyclic compounds	Heterocyclic compounds	306.08	267.114	4.3389	M+K	5.4	4	0.6317	rp	714205-78-4	934880	-	-	-	7299.85	7733.87	7424.09	8137.14	8016.44	7043.77	7416.89	9362	6414	8397.43	6715.33	7613.74	6787.13	7321.58	6240.84	7509.81	6727.47	7990.55	7517.09	6552.32	8029.48	7994.32	7347.05	6633.18	7712.76	8051.6	7859.22	7893.38	7460.8	7811.88	--
MW0121600	C11H13NO2	5-Methoxytryptophol	Amino acid and Its metabolites	Amino acids	233.126	191.095	2.3577	M+CH3CN+H	5.325	3	0.7174	rp	712-09-4	12835	HMDB0001896	-	-	209.841	420.312	1222.75	1032.25	745.133	551.055	3351.1	77.0871	866.189	209.329	1448.09	132.011	4300.9	2035.24	2118.43	8401.23	94.0124	1731.75	105.665	1002.37	117.451	1311.6	274.546	4547.86	1054.06	1128.53	932.1	1064.54	1000.24	975.672	--
MW0005453	C17H19O3P	5-(Diphenylphosphinyl)pentanoic acid	Benzene and substituted derivatives	Benzene and substituted derivatives	349.118	302.107	4.1226	M+HCOO+2H	2.47435	2	0.736	rp	71140-70-0	10380172	-	45330	-	104480	101419	84950.3	118761	116253	117791	117469	120112	114254	102663	106002	118700	85463	109165	92901.7	107006	112056	118201	95343	106019	114464	108100	101636	117921	102056	103752	102107	104982	102324	99668.8	--
MW0110774	C9H18N2O2	3-((Isopentyl)nitrosoamino)-2-butanone	Aldehyde,Ketones,Esters	Ketones	271.105	186.137	2.3329	M+K+HCOOH	2.93025	4	0.6819	rp	71016-15-4	51227	HMDB0033553	-	-	743.822	145.175	872.391	148.764	622.312	165.522	185.16	268.693	359.541	339.539	883.457	480.74	367.884	149.728	265.31	158.048	136.055	264.07	122.801	382.636	129.853	207.761	161.38	287.906	335.011	343.221	355.863	328.7	335.777	283.939	--
MW0127058	C11H20O2	6-Hexyltetrahydro-2H-pyran-2-one	Aldehyde,Ketones,Esters	Ketones	226.18	184.146	11.5102	M+CH3CN+H	1.04905	2	0.5513	rp	710-04-3	61204	HMDB0036784	-	-	122372	10903.7	24891.9	131285	59144.5	19230.2	113172	102392	11927	49059.6	93165.9	62757.8	164807	73010	39269.1	20469.1	120625	10602.4	72900.6	33505.9	375910	85726.7	10312.7	43909	48953.7	45371.9	53806.5	50182.4	47727.7	48256.3	--
FDATP01494	C8H20BrN	Tetraethylammonium bromide	Others	Medicine	233.149	209.078	1.118	M+Na	3.87097	1	0.8995	rp	71-91-0	6285	-	-	-	71.7807	1885.6	2043.47	67.888	427.325	59.0985	44742.1	7.03486	1121.43	93.0059	7.34807	405.882	915.034	5948.96	185.889	17168.1	6.78922	28721	4.73768	198.411	6.30834	4021.35	157.593	18099.7	4489.08	4471.68	4496.59	4738.5	4520.76	4258.65	--
MW0107334	C6H9N3O2	L-Histidine	Amino acid and Its metabolites	Amino acids	156.076	155.07	0.8031	M+H	0.95	3	0.8947	rp	71-00-1	6274	HMDB0000177	21	C00135	4376.5	14443	55315	2198.93	19641.2	9577.74	5562.44	3648.67	7064.06	5874.15	25175.4	21088.6	46327.5	18959.7	51172.9	9765.88	2991.39	30716	2496.11	12598	6485.07	40375.3	10577.1	30887	13230.5	13155	14698	13321.6	12294.7	13264.7	ko00340,ko00410,ko00470,ko00970,ko01100,ko01230,ko02010,ko04974,ko05230
MW0125782	C20H39NO	1-Hexadecanoylpyrrolidine	Heterocyclic compounds	Heterocyclic compounds	416.267	309.303	5.9227	M+K+NaCOOH	19.5875	4	0.6878	rp	70974-48-0	247220	HMDB0032740	-	-	6084.26	7028.96	7112.85	7966.79	8861.21	5456.71	7586.4	7899.28	10017	7027.66	7132.57	8243.34	6586.08	7294.26	5482.95	4110.57	6997.65	7651.11	6971.93	6351.01	7132.45	4984.75	9084.61	6712.53	6032.4	5824.65	5627.31	5592.77	5864.97	4523.47	--
MW0105729	C9H19N5O4	Arg-Ser	Amino acid and Its metabolites	Small Peptide	325.162	261.144	1.2588	M+CH3CN+Na	6	3	0.7172	rp	70921-62-9	7021454	HMDB0028718	23674	-	41.9366	2283.14	170.807	132.204	114.975	1427.08	10853	117.85	180.85	153.925	158.451	301.495	1575.72	215.194	1862.7	498.421	24.9966	7818.43	76.239	73.3672	122.916	509.376	195.826	6284.87	1023.36	1054.5	1005.8	1119.73	761.932	910.145	--
MW0161794	C4H7O5-	L-Threonate	Aldehyde,Ketones,Esters	Esters	119.031	135.029	1.1594	M+H-H2O	7.175	3	0.7253	rp	70753-61-6	21145021	-	-	-	892.815	2519.25	1985.68	4197.87	3946.36	5949.52	6198.64	9228.4	14315.2	2286.56	1034.8	457.136	334.969	10465.5	443.772	1497.31	421.578	487.597	5121.18	1644.44	652.697	10059.3	4553.09	1180.45	2033.65	2383.61	2107.97	1765.77	1647.67	2000.94	--
MW0150760	C30H42N2O9	Herbimycin	Heterocyclic compounds	Heterocyclic compounds	207.121	574.289	12.141	M+2H-C6H10O5	3.4284	4	0.6712	rp	70563-58-5	5311102	-	-	-	285.39	564.356	247.259	556.663	859.706	393.004	559.272	377.628	842.097	907.114	197.863	1285.5	780.481	324.617	245.465	535.25	534.131	303.626	534.071	1059.56	950.087	174.762	884.41	600.4	416.364	437.53	409.62	398.976	355.754	393.964	--
MW0123534	C10H18O2	delta-Decalactone	Aldehyde,Ketones,Esters	Ketones	188.164	170.131	4.2475	M+NH4	8.50353	2	0.7177	rp	705-86-2	12810	HMDB0037116	-	-	19068.8	22300.3	22029.4	20738.6	25501.3	26290.3	27958.9	22937	29844.8	24973.7	26971.5	25434.8	23757.5	25099.8	20083.4	21945.3	63943.3	29402.4	20372.4	26042	26368.5	26249.1	27957.1	23041.4	23104.7	23278.9	22667.4	22642.4	22769.1	21654.8	--
FDATP00436	C22H30Cl2N4O6	Mitoxantrone hydrochloride	Others	Medicine	556.174	516.154	11.643	M+Na+NH3	5.34663	4	0.8827	rp	70476-82-3	51082	-	-	-	59.5088	62.004	73.6374	115.441	48.8643	83.2124	33.1288	119.486	325.103	1822.87	61.2402	44.1785	78.1749	68.6249	61.8992	52.2299	60.2724	67.833	77.8333	48.7489	37.0056	46.3311	54.9626	29.6602	6981.9	7014.47	7197.45	7045.93	7086.86	6792.38	--
MEDN0040	C7H12N2O3	Glyc-Pro	Amino acid and Its metabolites	Small Peptide	195.074	172.085	2.5073	M+Na	6.98075	4	0.6027	rp	704-15-4	79101	HMDB0000721	-	-	3624.83	1515.69	1899.92	809.582	1473	290.306	1068.48	1174.35	1128.06	2078.08	637.682	653.524	2059.56	1582.03	692.351	211.929	1419.81	16243.9	348.418	376.02	184.854	2145.07	814.306	373.937	572.231	715.923	672.657	597.801	711.042	679.891	--
MW0150470	C16H21N3O4	Gly-Pro-Phe	Amino acid and Its metabolites	Small Peptide	656.339	319.153	3.1482	2M+NH4	0.585431	2	0.7259	rp	70393-97-4	10403659	-	22242	-	788.924	3115.92	20356	8509.11	12205.1	4219.32	1399.33	141.831	11578.3	6189.03	3181.22	12157.6	37589.9	15007.8	29586.6	5165.78	3009.22	142.662	150.797	6988.47	1465	21663.6	6097.42	3148.25	9385.71	9054.13	9037.37	9043.86	8464.96	9015.15	--
MW0125928	C7H8N2O2	1-Methyl-6-oxo-1,6-dihydropyridine-3-carboxamide	Alcohol and amines	Amines	153.065	152.059	1.4078	M+H	0.845038	1	0.7519	rp	701-44-0	69698	HMDB0004193	7025	C05842	687771	528149	356828	1.15202e+06	211805	552529	208252	31029.8	120215	966893	390368	194593	227873	270306	356858	267634	582760	174677	393217	309967	641687	239667	208797	217580	309018	312428	309767	313413	312456	300451	ko00760,ko01100
MW0126009	C12H18N2O	Oxotremorine	Heterocyclic compounds	Heterocyclic compounds	229.118	206.142	2.4168	M+Na	12.2832	4	0.5205	rp	70-22-4	4630	HMDB0035688	44356	C07485	193.624	134.543	1318	537.294	86.0386	271.455	28509.4	83.3202	151.897	334.903	57.5746	1195.87	169.795	3978.63	1058.81	7638.64	215.254	26754.8	141.268	432.255	382.774	998.945	129.403	3903.92	2917.7	2958	2948.57	3020.89	2865.82	2920.79	--
MW0139766	C22H22O10	Swertisin	Flavonoids	Flavonoid	429.117	446.121	6.0307	M+H-H2O	0.665963	4	0.9836	rp	6991-10-2	124034	-	-	C17835	5434.59	3920.7	4730.94	4408.85	4829.42	3696.63	4359.81	4733.74	4167.79	5543.16	4922.97	3768.4	4127.91	4393.47	3958.91	4246.65	2978.87	4147.62	4824.12	3986.92	3617.07	4560.23	3794.7	4613.64	3779.1	3905.83	3734.73	3224.82	3633.19	3657.07	--
MW0117863	C7H3NO3	Furo[3,4-b]pyridine-5,7-dione	Heterocyclic compounds	Pyridine and pyridine derivatives	196.031	149.011	2.0281	M+H+HCOOH	11.7675	4	0.5276	rp	699-98-9	69688	-	-	-	2197.31	1393.82	1090.45	1195.66	1289	2265.13	989.064	1292.29	183.46	452.731	1239.63	647.292	759.67	1161.85	2143.3	1454.02	1204.71	911.97	1995.84	546.916	891.81	577.772	1537.95	1122.88	699.155	675.059	680.191	623.469	682.078	676.707	--
MW0004103	C8H10O2	3-Methoxybenzyl alcohol	Benzene and substituted derivatives	Benzene and substituted derivatives	214.987	138.068	3.2893	M-H+2K	2.22804	2	0.6254	rp	6971-51-3	81437	-	-	C03352	691601	792664	585312	1.29243e+06	899425	573419	429760	867402	690081	936556	748229	488359	723697	1.16917e+06	746861	664510	1.8655e+06	534312	653245	864956	1.3539e+06	1.13519e+06	673426	486102	761251	761454	689015	760727	782322	790882	--
MW0122527	C9H6N2O4	7-Nitroindole-2-carboxylic acid	Organic acid and Its derivatives	Organic acid and Its derivatives	229.021	206.033	1.9786	M+Na	3.10825	4	0.678	rp	6960-45-8	81409	-	-	-	245.534	768.226	567.628	421.03	347.448	738.423	1585.3	1113.26	225.435	368.998	215.73	847.19	571.128	272.362	243.126	525.019	339.246	1897.95	1234.99	966.345	353.249	1202	1168.29	1312.84	900.014	930.41	945.174	908.43	865.722	729.569	--
MW0157921	C30H49N9O9	Thymopentin	Amino acid and Its metabolites	Small Peptide	679.363	679.365	11.6596	M+	0.151905	2	0.6736	rp	69558-55-0	451417	-	-	-	18965.7	11789.2	15373.7	13733.5	15486.3	15254.2	18270.9	12991.6	12385.2	17743.9	16274.5	14198.6	13590.8	10940.2	4848.2	12795.1	10132.7	12625.9	13205.4	11411.1	15124.7	12829.9	16328.2	18332.8	12884.9	12231.3	11921.7	11507.5	12309	12258.6	--
MW0127563	C4H10N2S	S-Isopropyl-isothiourea	Others	Others	157.017	118.056	4.0266	M+K	6.32725	4	0.6144	rp	6913-17-3	445319	-	64869	-	387437	350712	381414	369644	395361	411114	290244	400529	394593	376110	407124	846689	313554	381606	340445	382836	384575	397933	224079	369480	390363	358680	370038	354686	316752	335638	316213	329888	320596	260555	--
MEDN1006	C5H4N4O3	Uric acid	Organic acid and Its derivatives	Organic acid and Its derivatives	169.035	168.028	1.0931	M+H	1.53721	2	0.7214	rp	69-93-2	1175	HMDB0000289	88	C00366	160496	41523.9	30390.6	71317.6	22227.2	26033.8	224.202	2567.53	28015.7	215149	102271	14234.6	27133.6	27200.2	58073.6	18272.6	51662.1	11127.7	115220	14361.1	81426	17617.7	24055.1	6167	34105.8	35105.1	34955.8	34161.2	34900.5	32438.8	ko00230,ko01100,ko04976
MW0002884	C8H8ClNO4S	Benzoic acid, 2-chloro-5-[(methylamino)sulfonyl]-	Benzene and substituted derivatives	Benzene and substituted derivatives	271.973	248.986	12.1493	M+Na	8.1405	4	0.5828	rp	68901-09-7	111724	-	-	-	7920.7	6056.07	5737.63	6829.28	7019.17	7000.53	6031.43	6998.36	6393.01	7168.03	6937.18	6217.46	5631.14	5681.4	5235.32	6290.01	6001.22	6330.91	6463.75	6330.74	6495.06	5737.23	5385.54	6163.46	6170.32	6167.31	6061.69	6003	5682.54	6119.78	--
MW0105117	C6H8O5	3-Oxoadipic acid	Organic acid and Its derivatives	Organic acid and Its derivatives	199	160.037	7.0705	M+K	0.325	3	0.8423	rp	689-31-6	93	HMDB0000398	5387	C00846	69780.5	79069.4	71956.3	62035.6	48939.5	127959	99788.5	70583.1	76862	84145.7	70164.7	85159.8	73768.9	73716.9	69625.9	95132.6	74545.8	77903.8	107403	75949.5	71505.3	75064.8	72616.4	78806.6	72017.5	69624	71021.7	71882.1	72032.4	71928.9	ko01100
MW0122947	C28H31FN4O	Astemizole	Heterocyclic compounds	Heterocyclic compounds	476.269	458.248	7.7948	M+NH4	24.5744	2	0.5722	rp	68844-77-9	2247	HMDB0014775	-	C06832	10916.2	8508.74	13718.9	12721.9	10209.2	17023.2	11094.6	13382.8	9315.3	9296.66	8405.9	9968.34	9634.58	8509.83	5718.08	15514.7	6750.79	11749.9	10325.6	8447.38	8655.23	14707.9	8247.88	10534.5	11349.8	10859	11124.8	10676.7	10238	10659.3	--
MW0139303	C22H23O11+	Peonidin-3-glucoside	Flavonoids	Anthocyanidins	447.114	463.124	4.1226	M+H-NH3	6.39846	4	0.6131	rp	68795-37-9	443654	HMDB0013689	-	C12141	1138.96	1691.52	1550.57	1411.87	2173.63	1708.23	1766.06	964.345	1871.69	1432.1	2382.79	1646.37	2121.63	2050.59	2237.61	2699.81	1653.72	1949.25	1396.92	1625.94	1807.16	2060.57	710.706	1633.37	1558.43	1866.71	1662.63	1632.63	1741.54	1779.47	--
MW0123421	C22H22ClNO4	Coralyne chloride	Heterocyclic compounds	Heterocyclic compounds	120.044	399.124	4.1226	M+3H-COCH2	6.84	4	0.6052	rp	6872-73-7 | 38989-38-7	23306	-	43948	-	24617.6	14281.6	10248.5	21239	22289.1	14942.4	18141.3	20703	20307.4	14124.5	16048.9	22796.6	16979.9	14085.6	12438.9	15670.9	25944.1	31906.8	11629.7	13392.9	13811	14172.7	13075.9	18033.3	17101.4	16994.6	17366.3	17130.9	17156.3	16712.9	--
MEDN0506	C8H16NO9P	N-Acetylglucosamine-1-phosphate	Carbohydrates and Its metabolites	Phosphate sugars	266.036	301.056	12.2157	M+H-2H2O	15.2865	3	0.6553	rp	6866-69-9	440272	HMDB0001367	6194	C04256	4289.58	4409.03	5356	4173.23	4460.48	4278.01	741.509	3356.99	4407.37	4772.27	4048.21	3335.77	4321.17	4814.76	4703.06	4040.86	5287.71	3327.55	4717.09	4648.15	3790.15	3233.18	4178.68	4421.4	4044.85	3828.12	3603.12	3942.94	3934.78	3969.09	--
MW0107794	C8H16N2O3	Leu-Gly	Amino acid and Its metabolites	Small Peptide	189.123	188.116	1.325	M+H	1.18509	1	0.8534	rp	686-50-0	97364	HMDB0028929	24012	-	10072.6	451142	604222	157204	284823	231405	1.08417e+06	736.119	226842	63315.1	11553.2	99907.7	354064	830426	470804	1.1964e+06	20288.2	1.09464e+06	4234.87	216136	32400.9	824914	94199.6	1.08403e+06	261353	281428	283092	285703	277030	276468	--
MEDTP01210	C9H13NO	N-methylphenylethanolamine	Alcohol and amines	Amines	191.115	151.1	3.9639	M+Na+NH3	1.78525	4	0.7073	rp	68579-60-2	913	HMDB0001387	6207	C03711	30.9405	202.756	142.847	589.626	359.363	475.234	293.704	710.968	422.209	271.908	68.6932	74.7321	244.503	91.0084	129.109	59.7581	150.883	299.309	309.924	479.388	719.883	417.23	83.1937	448.224	1507.81	1544.41	1598.99	1489.82	1540.94	1473.35	--
MW0103862	C28H39NO7	NCGC00380616-01_C28H39NO7_Spiro[2H-furo[2,3-e]isoindole-2,1'(2'H)-naphthalene]-7(3H)-acetic acid, 3',4',4'a,5',6,6',7',8,8',8'a-decahydro-4,6',7'-trihydroxy-2',5',5',8'a-tetramethyl-alpha-(1-methylethyl)-6-oxo-, (alphaS,2R,2'R,6'S,7'R,8'aS)-	Organic acid and Its derivatives	Organic acid and Its derivatives	541.285	501.273	7.7865	M+Na+NH3	1.30229	4	0.7185	rp	685141-56-4	45359340	-	-	-	673.489	780.672	1330.9	2467.67	630.619	992.324	2026.94	1275.39	1917.57	1115.13	987.536	206.993	3509.46	910.59	1414.68	1584.21	1283.73	1451.88	2123.52	1709.49	1287.31	1405.92	2558.26	1442.98	1785.94	1696.84	1707.28	1670.94	1683.71	1219.68	--
MW0127106	C16H35O2P	Dioctylphosphinic acid	Organic acid and Its derivatives	Organic acid and Its derivatives	276.216	290.238	4.4217	M+H-CH3	8.66875	4	0.5741	rp	683-19-2	99411	-	-	-	987.314	528.76	1417.58	776.595	1305.69	2115.35	1582.76	1497.32	1326.36	910.492	743.522	1420.78	1570.24	2451.13	1605.54	1221.1	1543.07	1296.45	909.657	1071.08	988.334	2238.69	1347.56	1182.98	976.407	1286.63	1347.12	1388.36	1373.93	1422.02	--
FDATP01678	C24H35ClN2O	Bepridil hydrochloride	Others	Medicine	425.236	402.244	3.032	M+Na	3.00414	4	0.9303	rp	68099-86-5	50088	-	-	-	3753.19	1458.79	22735.9	3357.74	1566.24	1033.7	329.747	11326.3	11796	5142.59	503.305	1243.64	4574.11	2318.09	3197.43	441.286	5550.35	323.39	2409.91	9422.94	513.886	1984.35	1698.83	170.66	3651.97	3801.2	3652.94	3801.44	3779.59	3388.83	--
MW0159335	C18H10O7	Versicolorin A	Benzene and substituted derivatives	Benzene and substituted derivatives	261.01	338.043	3.705	2M+3Na+K-H	4.132	4	0.6567	rp	6807-96-1	638297	-	-	C20583	960.785	1798.09	322.903	288.112	409.81	505.324	2173.79	325.076	578.582	499.071	334.25	238.812	1513.73	445.682	609.834	153.431	593.38	529.318	504.164	535.336	294.696	3293.18	2295.86	741.724	390.778	361.128	394.773	289.341	386.49	394.749	ko01100
MW0108646	C7H11NO3	N-Acetylproline	Amino acid and Its metabolites	Amino acid derivatives	271.937	157.074	1.6891	M-2H+3K	23.2461	2	0.6156	rp	68-95-1	66141	HMDB0094701	-	-	172060	106354	109398	142299	140849	109219	153275	44180.5	115923	210166	161472	135494	133127	99976.1	225878	105108	184917	163682	169326	117748	141024	116956	437580	117592	170580	173416	180521	176791	181594	179923	--
MW0159863	C5H4N4O	Hypoxanthine	Nucleotide and Its metabolites	Nucleotide and Its metabolites	137.046	136.038	1.1262	M+H	1.13462	1	0.9386	rp	68-94-0	790	HMDB0000157	83	C00262	30796.4	469756	435636	18880.4	167937	265078	2.59948e+06	49740.6	229997	144633	78476.5	244971	282266	349880	166491	1.27023e+06	84340.9	1.74752e+06	45790.2	230551	98134.1	771562	295565	993243	482181	477909	484575	481339	478373	473634	ko00230,ko01100,ko01232
MW0055368	C20H26O2	Norethindrone	Hormones and hormone related compounds	Hormones and hormone related compounds	367.197	298.193	2.1884	M+Na+HCOOH	4.2995	4	0.6533	rp	68-22-4	6230	HMDB0014855	-	C05028	3843.35	5045.65	144101	52650.6	18814.6	5059.82	15610.5	37289.6	5131.92	42693.8	2217.9	33504.8	59008.5	61376	466076	36870.7	18228.2	177702	17799.7	54111.2	17125.2	239464	23591.8	75412.7	59171.5	58468.6	58718.3	57954.5	57938.3	55840.9	--
MW0017134	C13H24O2	cis-11-Methyl-2-dodecenoic acid	FA	FFA	195.174	212.178	9.3925	M+H-H2O	0.767102	2	0.6613	rp	677354-23-3	11469920	-	-	C18206	23657.8	20870.5	20364.8	19041.3	20300.6	25333.3	19263.4	22372.6	20704.6	21223.9	19117.6	21408.1	25343	23184.8	20005.7	19214.2	23890.9	21253.7	17064.8	20776.6	22505.4	21893.2	16142.8	19557.7	20994.6	23129.6	20733.1	19040.4	20727.7	21541.5	--
MW0011840	C15H32O6	1,2,3-Tris((1-ethoxy)ethoxy)propane	Others	Others	309.226	308.22	4.7201	M+H	0.27775	4	0.9931	rp	67715-82-6	5362567	HMDB0037162	-	-	32560	55260	38518.7	55087.9	115378	116372	65075.2	93932.1	91186.9	73650.1	56467.6	57042.4	78217.5	64467.7	63154.8	52408.8	140220	77548.7	100948	91206.6	108405	112666	134545	54082.7	38426	39106.7	38160.1	40861.7	38053.1	36606.9	--
MW0111689	C11H24O4	4,6,9-Trimethyl-3,5,8,10-tetraoxadodecane	Alcohol and amines	Alcohols	259.127	220.167	5.1635	M+K	8.6485	4	0.5745	rp	67715-79-1	5362566	HMDB0037163	-	-	506.214	2589.52	1066.71	1700.35	366.847	943.368	737.054	1702.18	898.667	1689.99	970.753	2320.43	811.862	802.2	3893.4	989.296	2301.35	764.09	1744.58	1123.49	1893.01	602.106	550.975	2192.07	688.728	1219.36	1232.21	1178.37	1402.79	1247.5	--
MW0016070	C28H40N7O17P3S	benzoyl-coenzyme A	CoEnzyme and vitamins	CoEnzyme and vitamins	872.134	871.141	3.4388	M+H	10.475	2	0.7199	rp	6756-74-7	439248	HMDB0002252	-	-	172.573	60228.2	5237.16	100.802	7416.53	11589.6	11156.8	311.563	7126.35	12849.4	5725.44	52869.9	12954.9	6319.03	180.054	26909.8	1576.99	10007.1	3949.68	2734.71	4532.18	12514.2	21044.7	15248.1	13877.3	13442.3	13584.2	13592.2	13458.1	12835.8	--
MW0115710	C11H19F2NO2	tert-Butyl 4,4-difluorocyclohexylcarbamate	Others	Hydrocarbon derivatives	386.683	235.138	1.3085	3M+3Na-H	4.0365	4	0.6586	rp	675112-67-1	22175003	-	-	-	177.403	3057.91	91.296	600.019	641.564	680.223	7532.36	371.349	263.869	243.086	420.148	2447.8	1280.45	2225.71	1924.5	6362.19	203.921	8569.35	223.242	355.88	94.1001	264.06	760.881	6898.05	639.785	555.363	707.497	338.658	548.214	626.267	--
MEDP0541	C5H9NO	δ-Valerolactam	Alcohol and amines	Amines	100.076	99.0684	2.0025	M+H	1.79339	1	0.9441	rp	675-20-7	-	HMDB0011749	-	-	921128	3.5178e+06	5.25558e+06	1.23948e+06	355615	3.44568e+06	1.3683e+07	150077	688623	1.59553e+06	1.34104e+06	1.12659e+06	5.66427e+06	583406	3.82707e+06	2.15994e+06	848918	6.0404e+06	2.65788e+06	8.56116e+06	1.51315e+06	6.75719e+06	6.40174e+06	3.48118e+06	2.85029e+06	2.84535e+06	2.86864e+06	2.86288e+06	2.85355e+06	2.8337e+06	--
MW0108628	C7H11N3O	N-Acetylhistamine	Alcohol and amines	Amines	217.104	153.09	2.0775	M+CH3CN+Na	1.64423	1	0.7235	rp	673-49-4	69602	HMDB0013253	-	C05135	13842.5	25747.9	42494.2	63910	24203.6	60617.9	13010.7	29511.8	25664.9	23932.6	19363.5	12915.9	16234	27333.6	11422.6	11535.7	20823.8	9274.13	25804.2	14645.2	27946.6	9980.79	23905.3	14736	162262	164917	164381	164229	163966	163744	ko00340
FDATN01519	C9H11NO2	D-phenylalanine	Amino acid and Its metabolites	Amino acids	166.086	165.079	2.0364	M+H	2.62637	1	0.9128	rp	673-06-3	71567	-	-	C02265	895213	1.36319e+06	1.48785e+06	1.43045e+06	1.0023e+06	1.10669e+06	3.98618e+06	413966	851707	717676	1.55148e+06	1.41728e+06	2.287e+06	1.21906e+06	3.41299e+06	2.05307e+06	870229	3.67838e+06	655344	774569	881112	1.64703e+06	967872	2.56894e+06	1.51943e+06	1.49036e+06	1.50557e+06	1.49082e+06	1.46366e+06	1.50827e+06	ko00360,ko00470,ko01100,ko04742
MW0054648	C35H56O10	Madlongiside C	Steroids	Steroid	637.39	636.387	3.9556	M+H	6.83283	4	0.8553	rp	67258-70-2	21628395	HMDB0037904	-	-	1293.17	762.141	7438.04	141.235	226.635	4635.42	248.736	86.2484	2395.79	2626.35	3839.29	1807.78	4338.22	1306.33	6899.52	78.3277	1311.08	147.746	199.357	4194.76	599.334	7258.51	432.77	62.7893	2393.72	2454.91	2356.19	2352.69	2354.5	2291.93	--
MW0155748	C17H23N3O4	Primidolol	Benzene and substituted derivatives	Phenolics	139.562	333.169	2.0029	M+2H-C4H8	0.35925	4	0.7411	rp	67227-55-8	68563	-	-	-	956.142	19580.6	33204	2631.61	1266.25	18380	61996.1	641.247	589.109	5406.73	3185.65	2292.2	35684.8	82.2853	22087.9	9611.81	1539.59	35266.6	13085.8	54558.7	3543.24	41414.4	42312.5	18952.4	15632.2	15691.7	15954.9	15772.5	15689.8	15087.9	--
MW0127456	C2H6OS	Dimethyl sulfoxide	Others	Others	79.0215	78.0139	0.9305	M+H	1.61323	2	0.9419	rp	67-68-5	679	HMDB0002151	3985	C11143	2.67011e+07	2.93473e+07	2.52467e+07	3.11853e+07	3.61431e+07	2.03572e+07	1.49904e+07	2.93211e+07	3.25705e+07	2.53608e+07	2.56273e+07	3.18951e+07	2.45917e+07	3.04497e+07	1.99149e+07	2.72347e+07	2.75272e+07	2.02275e+07	3.64847e+07	3.02905e+07	2.57156e+07	2.65603e+07	3.14091e+07	2.98203e+07	3.02433e+07	3.00991e+07	3.0409e+07	3.02464e+07	3.04072e+07	3.04268e+07	ko00920,ko01100
MW0147093	C24H30N2O5	Carbobenzyloxy-L-phenylalanyl-L-norleucine methyl ester	Amino acid and Its metabolites	Amino acid derivatives	410.187	426.216	3.1233	M+H-NH3	3.45413	4	0.6707	rp	66863-71-6	73937309	-	-	-	19.1099	82.3084	293.719	246.772	71.1208	94.3098	86.2916	17.6207	900.191	54.4693	26.949	54.5346	84.8692	185.409	71.4898	49.0837	51.2972	168.929	85.5772	119.689	26.254	81.8742	109.526	123.436	575.613	604.638	605.378	553.986	570.892	588.133	--
MW0005499	C10H10FN3OS	5-[(4-fluorophenoxy)methyl]-4-methyl-4H-1,2,4-triazole-3-thiol	Benzene and substituted derivatives	Phenolics	225.035	239.053	1.2505	M+H-CH3	7.15225	4	0.5997	rp	667437-43-6	4984596	-	-	-	545.865	8233.14	1442.49	842.051	119.515	859.3	8513.49	518.619	1273.2	460.641	806.374	519.791	8660.44	1702.97	1026.53	4458.06	453.358	1128.56	382.699	609.731	174.577	527.983	70.8018	2631.07	1184.93	551.256	1268.55	822.07	1061.11	1111.2	--
MW0005578	C15H10BrCl2NO4	5-Bromo-2-[2-(2,4-dichloro-phenoxy)-acetylamino]-benzoic acid	Benzene and substituted derivatives	Benzene and substituted derivatives	457.873	418.915	1.747	M+K	0.647625	4	0.7341	rp	667410-02-8	1314498	-	-	-	3470.01	488.658	2497.4	1656.3	2327.24	744.117	1161.24	119.421	1160.86	533.832	738.558	1115.15	4825.24	620.186	1062.86	424.257	137.753	432.283	5010.53	870.206	1729.03	1113.64	1453.45	596.532	742.741	654.389	557.516	701.535	671.229	707.835	--
MW0126264	C15H27N5O5	e-64	Heterocyclic compounds	Heterocyclic compounds	358.206	357.201	3.0068	M+H	2.38423	2	0.7179	rp	66701-25-5 | 80408-29-3	123985	-	44981	C01341	1316.08	3261.16	6556.37	11148.6	3546.49	10148.2	354.718	2177.81	807.017	3149.86	2210.9	442.501	644.711	6591.89	692.875	1095.17	1284.24	790.329	4090.97	601.714	1458.69	913.056	4750.03	1134.57	23519	24182.4	23807.2	23955.5	23829.9	23715.8	--
MW0108074	C9H19N3O4	Lys-Ser	Amino acid and Its metabolites	Small Peptide	300.086	233.138	2.0033	M-2H+3Na	7.42173	1	0.6964	rp	6665-19-6	151428	HMDB0028960	23722	-	7729.54	85878.4	84679.7	19694.8	556.045	97465.4	213166	1362.7	8357.32	26981.7	22955.5	15530.4	96366.7	5032.29	65222.2	27437.8	8690.44	109012	71530.6	199389	28105.2	104308	164588	74721.8	68847.9	69213.8	67720.7	67687.9	67897.7	66177.1	--
MW0001312	C10H8O9S3	Naphthalene-1,3,5-trisulfonic acid	Benzene and substituted derivatives	Benzene and substituted derivatives	406.904	367.933	1.1428	M+K	4.88975	4	0.6416	rp	6654-64-4	81165	-	-	-	8535.28	5188.24	8923.01	6108.87	10142.4	4221.19	145.854	699.192	8522.28	4450.73	1295.6	8200.6	2233.48	6176.48	957.133	2421.41	7033.96	6499.68	10434.7	4468.01	2781.39	4443.41	3057.14	2155.47	3181.26	3306.13	3228.8	3260.59	3238.64	2587.77	--
MW0008512	C14H20N2O3S	Glycyclamide	Benzene and substituted derivatives	Benzene and substituted derivatives	319.11	296.12	2.9738	M+Na	1.34175	4	0.7176	rp	664-95-9	12628	-	-	-	2160.48	1358.57	521.795	518.866	282.274	238.296	1931.95	751.943	5994.22	172.443	2138.78	251.264	538.089	4176.78	444.061	9033.21	2143.09	1344.04	859.521	967.626	1027.27	336.704	575.033	959.237	353.183	428.328	398.826	365.191	408.505	410.213	--
MW0121889	C6H8N4O3	6-Amino-1,3-dimethyl-5-nitrosouracil	Aldehyde,Ketones,Esters	Ketones	207.05	184.06	0.7105	M+Na	0.8995	4	0.978	rp	6632-68-4 | 58537-55-6	81133	-	-	-	253.066	6161.16	6792.29	1933.99	3892.73	3285.4	61822.2	179.067	830.201	2351.12	2490.89	10596.1	8462.33	5842.72	3943.98	12013.8	1125.02	47256	998.228	3314.76	2290.41	12380.9	3752.65	13933.5	8629.95	8782.8	8562.41	8590.07	8467.78	8498.41	--
MW0109634	C6H12N2O5	Ser-Ser	Amino acid and Its metabolites	Small Peptide	215.161	192.075	12.1493	M+Na	7.36676	1	0.6101	rp	6620-95-7	7019105	-	65143	-	29850.5	27768.4	30846.6	30324.8	30149	29037.4	27322.4	26011.7	27789.6	29800.9	29594.5	30606.2	28490.6	29114.8	26754.7	25777.6	27363.1	29558.9	26986.1	27819.9	26905.9	28677.2	26967.8	23010.5	28432.7	29358.5	28562.1	28365.9	26661.7	28056.6	--
MW0144145	C21H29FO4	9-Fluoro-11beta,16alpha-dihydroxypregn-4-ene-3,20-dione	Aldehyde,Ketones,Esters	Ketones	403.171	364.205	0.9937	M+K	7.5305	4	0.5931	rp	66170-12-5	239406	-	-	-	107.781	50.5292	2306.21	98.7958	42.7864	297.478	963.736	1828.91	2150.61	229.191	371.911	671.045	109.376	10827.5	367.454	3279.13	159.998	5206.7	170.36	261.212	173.795	1189.24	591.836	18166.7	827.562	899.316	833.711	848.864	850.176	783.409	--
MW0159254	C9H17N3O4	Val-Asn	Amino acid and Its metabolites	Small Peptide	196.1	231.122	0.886	M+H-2H2O	19.5254	2	0.7442	rp	66170-00-1	7020201	-	65302	-	120.277	10771.7	10662.7	11086.8	8682.16	2919.25	80591.2	287.839	3885.34	792.744	6343.52	16453	30767.1	9151.89	25818.5	19755.9	1450.29	55665.8	1127.85	7189.17	4342.5	22866.6	9376.68	32181.8	15262.2	14977.4	15267.2	15443.2	15048.3	15153	--
MW0115438	C39H64N4O16	(E)-N-[(2S,3R,4R,5R)-2-[(3R,4R,5S,6R)-3-Acetamido-4,5-dihydroxy-6-(hydroxymethyl)oxan-2-yl]oxy-6-[2-[(2R,3S,4R,5R)-5-(2,4-dioxopyrimidin-1-yl)-3,4-dihydroxyoxolan-2-yl]-2-hydroxyethyl]-4,5-dihydroxyoxan-3-yl]-14-methylpentadec-2-enamide	Heterocyclic compounds	Heterocyclic compounds	828.409	844.432	1.8379	M+H-NH3	12.1592	4	0.7722	rp	66081-36-5	45359165	-	-	-	829.146	229.29	487.818	5710.34	288.129	347.298	3418.32	288.128	76.7217	810.337	465.355	654.582	4583.07	6934.7	7070.83	6590.19	265.867	4367.46	446.79	135.14	575.954	1205.93	1183.89	1594.56	909.695	839.547	975.177	1027.5	975.108	941.675	--
MW0110865	C8H11Cl2N3O2	Uracil mustard	Heterocyclic compounds	Heterocyclic compounds	298.028	251.023	3.1316	M+HCOO+2H	13.691	2	0.6804	rp	66-75-1	6194	HMDB0014929	-	C11686	19476.5	15601.4	16454	20809.1	20136.9	21454.5	11083.6	23783.7	19027.9	19861.7	19435.5	19252.5	9260.22	15991.5	17088	12960.8	19717	14857.4	18913	18120.6	19570.4	14342.2	18442.9	18387	18448.7	18740.5	19251.8	18378.6	18681.2	17539.1	--
MW0169988	C4H4N2O2	Uracil	Nucleotide and Its metabolites	Nucleotide and Its metabolites	197	112.027	12.6514	M+K+HCOOH	13.2388	2	0.6148	rp	66-22-8	1174	HMDB0000300	258	C00106	4.59744e+06	4.11341e+06	4.11268e+06	4.38076e+06	4.22953e+06	4.50397e+06	4.22481e+06	4.58655e+06	4.38711e+06	4.34209e+06	4.6461e+06	4.65655e+06	4.27194e+06	4.34453e+06	4.38778e+06	4.68958e+06	1.3492e+06	4.60984e+06	4.41901e+06	4.52594e+06	4.92019e+06	4.41853e+06	4.407e+06	4.50755e+06	4.25409e+06	4.30468e+06	4.33929e+06	4.35538e+06	4.34776e+06	4.34862e+06	ko00240,ko00410,ko00770,ko01100,ko01232
MEDL00344	C11H14N2O4	Glycyl-L-tyrosine	Amino acid and Its metabolites	Small Peptide	239.102	238.095	1.1842	M+H	2.42687	1	0.8452	rp	658-79-7	92829	HMDB0028853	23813	-	55844.9	203468	454466	259351	138100	139075	376102	17061.8	154596	70268.4	30793.4	133948	429298	541991	480553	570095	45760.6	257091	34641.6	238984	53809.2	485385	120630	518012	196028	197532	196971	198565	195684	193386	--
MW0054488	C21H41O7P	Lysophosphatidic acid	GP	LPA	500.274	436.259	8.3735	M+CH3CN+Na	0.779572	3	0.892	rp	65528-98-5	5311263	HMDB0007855	-	-	828.227	20711.6	10827.5	1389.66	1210.51	1475.33	2564.61	1266.04	1018.04	454.971	9143.47	891.11	7036.95	1770.62	529.425	238.46	79.5389	554.251	2283.31	1144.75	171.945	1016.18	1100.44	202.337	1802.07	1650.65	1964.86	1790.62	1777.37	1325.39	--
MW0118712	C6H8OS2	Methyl 2-methyl-3-furyl disulfide	Heterocyclic compounds	Heterocyclic compounds	244.961	160.002	13.6344	M+K+HCOOH	20.4156	3	0.6291	rp	65505-17-1	47649	HMDB0040199	-	-	100638	97389.2	138285	101073	104801	94369.4	106646	107309	82783.7	102489	108511	87612.8	92076	101649	96331	95907.3	136039	104368	102068	92836.9	105165	110217	68716.3	101758	107594	112056	109136	109486	103567	123658	--
MW0007879	C17H11NO3	N-(1,4-dioxonaphthalen-2-yl)benzamide	Benzene and substituted derivatives	Benzene and substituted derivatives	295.101	277.074	4.2765	M+NH4	12.4868	2	0.6818	rp	65240-86-0	4882	-	64815	-	6327.29	6651.98	6222.46	6259.25	6008.46	5467.98	2422.23	3031.67	2192.92	2228.49	2345.61	1760.45	2325.1	2143.24	1525.1	552.775	1947.44	1400.9	343.759	727.394	1551.52	451.641	197.163	714.921	6879.17	6652.58	6321.16	6126.53	6058.96	6387.18	--
MW0145581	C31H58N14O9	Arg-Arg-Lys-Ala-Ser-Gly-Pro	Amino acid and Its metabolites	polypeptide	298.222	770.451	3.989	M+2H-C6H8O6	3.73845	4	0.6648	rp	65189-70-0	22461943	-	-	-	9966.21	28765.5	11682	44890.8	43873.7	56868.9	40601.3	62966.3	49397.9	43961.7	22571.2	10473.2	48024.9	47948.4	1661.95	33076.5	37479	21951.4	38113.2	74783.6	57928	38603.8	12056.1	46830.6	14164.5	14040	13800.4	14283.8	13757	12736.9	--
MW0125992	C5H4N2O4	Orotic acid	Organic acid and Its derivatives	Organic acid and Its derivatives	157.032	156.017	1.4575	M+H	10.3946	2	0.7022	rp	65-86-1	967	HMDB0000226	318	C00295	77575.5	53707.5	47241.9	151527	71309.6	66839.1	18485.2	121960	54834.1	59618	60438.1	34178	55782.5	66182.1	22593.5	38870.5	35326.3	51338.7	74638.2	79679	82657.7	51329.6	42996.4	78443.6	60239.6	60951.4	61508.7	63807	57002.8	60742.9	ko00240,ko01100,ko01240
MW0169001	C9H16N3O14P3	Cytidine-5'-triphosphate	Nucleotide and Its metabolites	Nucleotide and Its metabolites	440.002	482.985	12.2323	M+H-CO2	7.21881	4	0.8485	rp	65-47-4	6176	HMDB0000082	5136	C00063	3382.13	3443.81	2905.62	3915.76	3350.22	4682.79	3197.01	2392.95	3310.47	3338.81	3368.48	2794.82	3386.76	3943.66	3738.58	3889.8	3048.59	2407.31	2843.2	3706.53	3092.35	3697.28	3272.19	3759.22	2952.23	2902.92	2978.46	3130.32	2922.88	2816.7	ko00240,ko00515,ko01100,ko01232,ko01240
MW0139060	C15H12ClNO	N-(3-Chlorophenyl)Cinnamamide	Alcohol and amines	Amines	242.044	257.061	2.0041	M+H-CH4	4.3545	4	0.6522	rp	64741-15-7	677915	-	-	-	15793.9	46663.3	37259.8	26602.4	9544.88	52338.9	65192	2039.9	14898.6	29899.2	28492.8	20632.5	37306.3	12819.7	34625.4	24114.5	17426.1	38956.9	46615.1	37385.7	30367.5	38894.4	74383.1	42598	41919.3	43040.9	41952.4	42356.3	41813.7	40342	--
MEDP1600	C9H12O	4-Propylphenol	Benzene and substituted derivatives	Benzene and substituted derivatives	295.164	136.089	2.2585	2M+Na	2.19057	1	0.6239	rp	645-56-7	12580	HMDB0032625	-	C14311	92553.2	158137	127370	20202.9	124375	53760.6	992334	4046.96	153141	78761.7	34161.1	59063.4	129090	531254	175177	924308	38712.3	1.47387e+06	30650.9	77538.9	41488.2	272327	36527.5	400250	137603	137886	134544	136790	129142	147342	--
MW0117864	C11H7NO4	2,3-Quinolinedicarboxylic acid	Organic acid and Its derivatives	Organic acid and Its derivatives	256.005	217.037	1.1594	M+K	3.7305	4	0.6649	rp	643-38-9	69508	-	-	-	2934.48	6306.36	3827.42	4878.17	7470.91	3150.94	7198.15	17172.1	968.463	3700.02	2243.86	4998.64	3864.43	4001.73	4730.2	6308.48	3872.44	6513.65	5802.51	3609.77	2069.02	3656.22	3896.68	10082	5048.29	5120.6	5704.84	4941.32	4396.49	4903.44	--
MW0138315	C10H17N7O7S	Gonyautoxin V	Heterocyclic compounds	Heterocyclic compounds	418.053	379.091	0.7337	M+K	5.04175	4	0.6386	rp	64296-25-9 | 122139-78-0	49789073	HMDB0033513	-	C20018	1020.21	227.031	10854.3	7036.97	1349.25	855.995	756.09	961.071	2320.46	2801.15	1204.53	4112.6	717.325	2806.14	22941.2	2823.58	3119.53	4244.1	5601.67	2572.75	2644.27	21087	3795.19	2858.87	2974.99	3104.58	2936.22	2957.84	2894.74	2845.42	--
MW0121397	C5H3ClN2O2	5-Chloropyrimidine-4-carboxylic acid	Organic acid and Its derivatives	Organic acid and Its derivatives	158.996	157.988	13.7921	M+H	1.73725	4	0.7084	rp	64224-65-3	20029396	-	-	-	229196	467141	207210	259388	260747	610216	482296	276586	322919	189697	221146	275169	493634	264554	248719	1.0488e+06	266549	345598	401726	854729	260741	252619	70955.6	619492	499054	514276	587450	531339	544226	468971	--
MW0009301	C18H13Cl4N3O	Oxiconazole	Benzene and substituted derivatives	Benzene and substituted derivatives	426.987	428.978	12.1825	M+	14.948	3	0.5092	rp	64211-45-6	5353853	HMDB0014384	44007	C08074	31110.2	30755.4	30403.9	31332.7	33398.8	32670	30971.7	32699.9	31670.8	29578.2	31199.7	28919.4	31496.7	29941.7	29791.8	31758.2	31930	29953	31133	28943.8	28422.2	28548	28768.1	29779	29446.9	28209	27866.4	28301.6	27795.7	27137.7	--
MW0011990	C27H36O	10'-Apo-beta-carotenal	Others	Carotenoids	363.275	376.277	8.7023	M+H-CH2	15.9602	4	0.7251	rp	640-49-3	6450190	HMDB0059605	-	-	34292	31999.5	33167.9	33189.9	39495.8	40360.2	29228.3	31624.8	35474.7	29662.9	32729.1	30713.5	35599.2	33757.8	34366.4	34704.3	28301.4	35730.1	31648.4	34456.3	33137.7	29197.9	33563.3	26630.1	33383	33649.3	34193.5	33539.6	32884.2	33035.5	--
MW0013266	C21H30O3	Desoxycortone	Hormones and hormone related compounds	Hormones and hormone related compounds	331.221	330.219	7.1151	M+H	11.2238	1	0.7813	rp	64-85-7	6166	HMDB0000016	5089	C03205	14356	14891.1	14228.2	11791	14995.7	13254.9	14629.4	14694.2	13603.2	14227.9	12623.9	14984.2	11670.2	13916.6	14791.5	14486.8	14959.1	12882.6	13670.1	12896.5	12803.5	13081	14689.2	12678.9	12946.4	13470.8	12891	12760	12880.7	12148.9	ko00140,ko01100,ko04925
MW0105409	C2H4O2	Acetic acid	Organic acid and Its derivatives	Organic acid and Its derivatives	174.895	60.0211	0.8114	M-2H+3K	0.541321	3	0.6838	rp	64-19-7	176	HMDB0000042	3206	C00033	811335	206697	534734	488898	287558	93978.9	251820	4394.06	55869	575846	235167	245326	294838	334408	944761	329021	641553	446714	621933	172135	168394	573599	453596	161642	271387	274201	276358	271681	271553	265543	ko00010,ko00430,ko00440,ko00534,ko00620,ko00630,ko00920,ko01100,ko01200,ko04725,ko04936,ko04973,ko04974
MW0114293	C30H48N8O10	(2S,3S,4S,5R,6R)-6-[2-[[6-[bis(2-hydroxyethyl)amino]-4,8-di(piperidin-1-yl)pyrimido[5,4-d]pyrimidin-2-yl]-(2-hydroxyethyl)amino]ethoxy]-3,4,5-trihydroxyoxane-2-carboxylic acid	Heterocyclic compounds	Heterocyclic compounds	725.321	680.349	2.5697	M+2Na-H	1.96958	4	0.7031	rp	63912-02-7	92132302	-	-	-	1905.02	2560.35	1988.19	1776.01	682.996	767.414	182.294	64.5591	595.063	1895.94	1182.12	2309.81	3070.46	3072.78	14331	6705.52	876.033	13841.9	327.22	1620.66	1332.05	10131.5	678.703	743.694	2556.14	2363.42	2331.95	2346.12	2216.14	2130.58	--
MW0007794	C11H14O2	Methylisoeugenol	Benzene and substituted derivatives	Benzene and substituted derivatives	223.063	178.099	8.4411	M-H+2Na	16.2912	2	0.5265	rp	6379-72-2 | 93-16-3 | 6380-24-1 | 54349-79-0	637776	HMDB0041553	68351	-	92.5416	22.8028	109.561	15.7809	4.92008	9.74359	32.3957	43.9296	65.7693	107.768	3.62465	28.3669	34.6347	5.63584	26.3358	59.2008	105.367	32.6824	40.4476	15.2977	3.65488	33.7703	7.71971	46.2668	1031.4	970.847	958.388	974.391	910.615	922.752	--
MW0125798	C10H14N2O	Nicotine 1-N-oxide	Heterocyclic compounds	Heterocyclic compounds	137.111	178.111	2.3412	M+H-COCH2	4.03275	4	0.6587	rp	63551-14-4	409	HMDB0001497	-	-	4632.65	4362.4	2387.39	4935.93	3846.8	4088.63	3490.28	4321.85	4376.06	3543.38	2135.72	4082.61	3486.36	2611.49	2124.76	2980.5	3317.93	3553.51	4099.57	4557.47	4706.39	2224.29	3516.61	3615.89	3974.28	3991.07	4040.48	4183.79	3950.55	3670.04	--
MW0113841	C14H26O2	Acetaldehyde di-cis-3-hexenyl acetal	Others	Others	209.189	226.193	10.0323	M+H-H2O	1.81061	3	0.5522	rp	63449-64-9	5367767	HMDB0032152	-	-	21167.9	35589.2	35942.4	21682.4	25524.8	23306.1	26915.8	16640.9	19214.5	25052.7	23509.8	35786.2	17446.9	23463.2	35786.3	35005.9	25929.2	14941.3	37898.7	14857.5	32640.7	17592.9	19500.9	32506.4	27348.7	26585	25163.2	26415	20641.7	25922.9	--
MW0104853	C4H5NO2S2	2-Thiophenesulfonamide	Alcohol and amines	Amines	145.966	162.976	13.4436	M+H-H2O	15.7194	2	0.6428	rp	6339-87-3	72881	-	-	-	146274	150361	143341	148790	588905	157164	139779	87809.9	584678	151813	150211	158846	146569	148898	151766	148710	150396	143649	143381	156175	110859	142401	150885	89472.2	138318	138093	139329	136658	137343	136438	--
MW0140629	C18H21FO	(R*,S*)-4-[1-Ethyl-2-(4-fluorophenyl)butyl]phenol	Benzene and substituted derivatives	Benzene and substituted derivatives	311.124	272.158	1.3664	M+K	13.391	4	0.506	rp	6321-36-4	11954181	-	-	C15463	11.2301	1118.59	2645.26	1393.37	53.4899	166.272	36096.1	197.907	1150.12	155.902	9.84288	991.201	5459.64	3627.17	2282.11	13300.5	44.6951	16804	134.507	606.437	17.5309	1869.45	377.519	12455.2	4589.2	4174.45	4102.42	4019.02	3755.41	4085.31	--
MW0127741	C16H19N	Ethylamine, N,N-dimethyl-1,2-diphenyl-, (+-)-	Heterocyclic compounds	Heterocyclic compounds	248.139	225.152	2.3656	M+Na	0.62575	4	0.7346	rp	6319-84-2	22779	-	-	-	196.426	1195.16	3189.6	86.8642	834.108	2445.82	258.867	654.515	1382.58	210.56	600.181	519.048	254.277	1254	1569.56	401.404	274.783	388.743	125.043	488.432	135.738	456.537	547.294	118.193	601.595	576.571	508.683	561.802	551.5	552.638	--
MW0127353	C6H8N2S2	6-Methyl-2-(methylthio)-4-pyrimidinethiol	Heterocyclic compounds	Heterocyclic compounds	195.005	172.013	13.6344	M+Na	4.72425	4	0.6448	rp	6310-04-9	4453076	-	-	-	15003.5	30171.5	14948.5	30929.8	13167.9	33135	17634.8	16011.2	27937.5	18231.8	34743.9	42159.8	20792.1	26055.8	7965.63	26012	17580.4	18155.1	18838.4	23627.7	31255.1	31058.8	20393.5	4268.1	26648.8	24868.2	18730.9	27435.9	25067.7	25855.1	--
MW0141476	C19H27ClO2	16beta-Chloro-17beta-hydroxyandrost-4-en-3-one	Aldehyde,Ketones,Esters	Ketones	683.3	322.17	2.366	2M+K	0.10525	4	0.9974	rp	6304-74-1	238650	-	-	-	97.393	22077.5	4391.63	3144.49	10044.1	1535.91	407.315	1034.14	764.844	234.292	863.085	9721.83	4819.61	6930.76	92.5373	9015.46	2010.13	1797.79	232.217	1002.82	4339.28	465.388	3979.5	1649.81	1771.57	1677.28	1671.62	1737.06	1797.38	1328.38	--
MW0009372	C9H10N2O2	Phenacemide	Benzene and substituted derivatives	Benzene and substituted derivatives	223.044	178.074	3.1399	M-H+2Na	2.50463	2	0.7199	rp	63-98-9	4753	HMDB0015253	-	C07428	42546.3	36809.4	29566.5	41947.9	40773.8	39219.4	27839.8	47283.4	37340.7	37840.9	37709.6	35206.7	28780.3	30427.3	36257.7	26288.8	39505.1	30622.5	33869.7	36458.6	40570.2	31498.7	33287.9	29840.7	35968.3	35287.6	35170.2	35072.9	34746.6	32224.6	--
MW0169653	C9H11NO2	Phenylalanine	Amino acid and Its metabolites	Amino acids	210.049	165.079	1.8214	M-H+2Na	3.2	3	0.8318	rp	63-91-2	6140	HMDB0000159	28	C00079	6047.27	8108.16	9316.89	10005.8	5237.84	4918.45	21510.3	2928.74	5952.03	5726.58	6441	6294.16	12651	8862.89	15931.8	8508.15	4097.79	15648.2	3395.96	6132.09	5635.3	7692.25	6501.01	12272.8	7844.53	8025.54	7910.62	7943.14	7751.8	7767.5	ko00360,ko00400,ko00470,ko00970,ko01100,ko01210,ko01230,ko02010,ko04974,ko04978,ko05230
MW0000138	C8H13NO2	Arecoline	Alkaloids	Piperidine alkaloids	178.089	155.095	2.0487	M+Na	16.8875	2	0.6585	rp	63-75-2	2230	HMDB0030353	-	C10129	139597	218470	59220.4	124206	75145.6	72574.3	180078	52044.1	89335.6	170592	168604	116299	50763.2	72912.8	93610.9	100844	130377	64254.8	207100	67196.3	72110.3	129059	70584.3	204166	84356.1	89530.7	82113.1	82113.1	84698	84649.6	--
MW0108213	C5H11NO2S	Methionine	Amino acid and Its metabolites	Amino acids	150.058	149.051	1.0661	M+H	1.32565	1	0.909	rp	63-68-3	6137	HMDB0000696	5664	C00073	2356.62	96990.7	139658	7753.63	60108.6	23234.3	1.18509e+06	109.68	31780.4	19687.7	13476.3	143684	133957	91029.1	25906.9	415130	4731.35	920522	4247.18	25693.9	4551.67	108008	54950.1	116191	162778	154155	153078	149023	146827	142621	ko00270,ko00470,ko00970,ko01100,ko01210,ko01230,ko01240,ko01523,ko04974,ko04978,ko05230
MEDP0513	C16H33NO	Palmitic amide	FA	Others	256.263	255.256	6.2776	M+H	0.713325	2	0.7568	rp	629-54-9	69421	HMDB0012273	-	-	25371.7	21610.3	24825.1	17966	24972.5	18384.6	19344	15845.4	52903.9	17360.4	45374.8	21052	20139.6	19837.8	22400.2	16721.4	19152.5	18542.1	18449.2	23327.2	21007.8	20771.9	27431.4	22419.1	22484.5	21831.1	22254.3	21863.1	20862.5	22174.8	--
MW0123617	C11H8Cl2N2O	Diclomezine	Heterocyclic compounds	Heterocyclic compounds	292.958	254.001	1.1014	M+K	12.7015	2	0.6131	rp	62865-36-5	93341	-	-	C18458	174602	144744	203985	221063	275856	103581	55065.6	168499	232212	208790	91504.3	418052	149284	180956	139804	153726	195089	305988	224214	189995	122977	410437	150229	134775	173563	166734	163492	164632	162796	156527	--
MW0007126	C13H19NO2S	Fenothiocarb	Benzene and substituted derivatives	Phenolics	322.106	253.114	4.8693	M+Na+HCOOH	3.59231	2	0.7215	rp	62850-32-2	44178	-	-	-	32982.2	31297.7	31958.5	20587.6	23619.6	32662.2	25240.5	20325.8	25996.4	32693.8	29102.7	26353.5	29707.5	26525.1	25255.6	25406.9	30241.3	23799.6	27669.3	30846.6	28593.9	25963.2	24336.8	21856.3	25191.6	25415.4	25190.1	24944.5	24551.8	25101.5	--
MW0127258	C7H16S	2-Heptanethiol	Others	Others	282.227	132.097	5.035	2M+NH4	3.4409	3	0.6221	rp	628-00-2	522071	HMDB0032303	-	-	20794	36957.5	13282.2	56823.6	41684.7	47769.7	27594.1	50125.9	37040.6	47691.4	25969.1	20889.3	33997.2	28877	40830.4	65862.3	54831.7	37897	38494.5	26912	44918.8	32066.5	37909.1	50920.5	18688.3	18069.9	16691.4	18165.8	17716.3	17749.1	--
MW0119511	C12H17ClN2	3-Chloro-4-(4-methylpiperidin-1-yl)aniline	Heterocyclic compounds	Heterocyclic compounds	263.076	224.108	0.1587	M+K	9.93425	4	0.5543	rp	626208-15-9	937604	-	-	-	52695.3	43693.3	54223.9	53444.1	53643.2	53404.7	68906.7	43014.5	52952.1	54518.4	54567	54262.2	53920.9	52520.1	52127.3	52962.3	52620.6	57605.4	53360.3	54453.1	54812.6	58428.5	58551.1	54394.2	55012.5	54033.2	54877.1	56095.1	55325.2	54889.7	--
MW0016261	C10H20O2	Butyl hexanoate	Aldehyde,Ketones,Esters	Esters	362.326	172.146	5.9726	2M+NH4	2.29448	3	0.6278	rp	626-82-4	12294	HMDB0040211	-	-	1.89349e+06	1.86527e+06	2.09603e+06	2.389e+06	2.0197e+06	1.78995e+06	2.02533e+06	2.04986e+06	3.09374e+06	1.69852e+06	1.98965e+06	2.45898e+06	1.72722e+06	2.18747e+06	1.75547e+06	1.34177e+06	2.71829e+06	1.99666e+06	1.99546e+06	1.99558e+06	1.90584e+06	1.62795e+06	2.67698e+06	1.94496e+06	1.99029e+06	1.97611e+06	1.97224e+06	1.95447e+06	1.97768e+06	1.93859e+06	--
MW0108240	C3H6O3	Methoxyacetic acid	Organic acid and Its derivatives	Organic acid and Its derivatives	90.0285	90.0317	2.0033	M+	5.55026	2	0.7148	rp	625-45-6	12251	HMDB0041929	-	-	44835.1	116350	125889	70390.1	15990.2	117003	43285.6	19401.6	40227.3	71815.3	60424.6	58698.2	131787	34995.1	119884	83392.4	49623.7	174462	97725.7	236844	77099.3	143734	173732	117751	111228	115544	111436	111667	112753	112354	--
MEDP1132	C7H15NO2	3-Carboxypropyltrimethylammonium	Organic acid and Its derivatives	Organic acid and Its derivatives	146.117	145.11	0.8114	M+H	1.15341	1	0.9158	rp	6249-56-5	-	-	-	-	146811	1.06241e+06	1.4379e+06	1.06743e+06	261466	933021	1.73056e+06	27602.8	363797	748968	634630	866311	2.46196e+06	371901	1.4909e+06	685618	394782	882792	335709	2.36849e+06	1.14767e+06	1.28482e+06	1.21456e+06	728295	1.05779e+06	1.07124e+06	1.05657e+06	1.05756e+06	1.05782e+06	1.03409e+06	--
MW0119782	C6H8S2	3-Vinyl-1,2-dithiacyclohex-4-ene	Heterocyclic compounds	Heterocyclic compounds	145.007	144.007	13.7672	M+H	15.0578	2	0.61	rp	62488-52-2	525328	-	263591	-	172662	111767	350824	172697	233439	178442	138664	266622	200099	313471	150465	104236	246960	128972	163866	140301	131505	149604	186493	122764	118778	84356.5	157325	210856	177044	168587	181654	179324	174906	179127	--
MW0049159	C5H8O5	D-Citramalic acid	Organic acid and Its derivatives	Organic acid and Its derivatives	214.987	148.037	13.3109	M-2H+3Na	6.00446	2	0.7109	rp	6236-10-8	439766	-	-	C02612	2.76465e+07	2.71254e+07	2.74549e+07	2.85569e+07	2.90965e+07	2.9504e+07	5.59177e+06	3.06465e+07	2.98635e+07	2.96325e+07	3.00563e+07	3.14095e+07	2.92148e+07	3.01926e+07	4.80778e+06	3.06905e+07	3.11227e+07	3.08776e+07	2.99773e+07	3.07321e+07	3.10894e+07	3.16029e+07	3.09797e+07	3.13123e+07	2.50478e+07	2.53871e+07	2.5966e+07	2.59586e+07	2.52737e+07	2.20395e+07	ko00290,ko01100,ko01210,ko01230
MEDP1670	C13H17N3O4	Gly-Gly-Phe	Amino acid and Its metabolites	Small Peptide	280.129	279.122	1.3168	M+H	9.24263	1	0.6061	rp	6234-26-0	6993373	-	21681	-	30.0664	1902.28	1072.62	299.088	418.008	155.681	14822.6	28.2856	804.685	100.864	51.3102	417.551	475.372	8893.32	898.369	17475.7	22.6802	17223	27.6055	265.955	107.7	4531.36	145.465	21478.8	2457.66	2360.21	2348.36	2119.37	2366.58	2301.38	--
MW0052338	C8H12O4	Diethyl maleate	Aldehyde,Ketones,Esters	Esters	217.039	172.074	12.2609	M-H+2Na	13.6639	2	0.6815	rp	623-91-6	5271566	HMDB0038601	-	-	32186.3	38779.1	27856.4	21960.8	53965.4	27479.6	29421.5	27701.9	34731	53756	31027.8	37232.3	31580.4	29881.2	33499.4	31671.8	32050.3	28335.8	39596.4	36896.1	30137.2	27194.9	32507.8	54021.2	39516.2	41645	38721.1	40103.4	37102.9	39217.3	--
MEDN0739	C7H8O2	4-Hydroxybenzyl alcohol	Benzene and substituted derivatives	Benzene and substituted derivatives	188.068	124.052	1.8131	M+CH3CN+Na	1.575	3	0.9083	rp	623-05-2	125	HMDB0011724	-	C17467	13432	22609.6	22536.2	24203.1	15647.3	10314.8	47646.7	2428.45	17555.8	14600.8	27164.7	23083.7	32170.7	14643.9	37799.8	18974	16614.2	35513.9	11320.2	16648.4	13981.6	19310.9	9657.4	26157.1	16894	16712.7	16508.7	17924.5	16287.8	16063.9	--
ZINC992830	C20H18O2	1,4-Dibenzyloxybenzene	Benzene and substituted derivatives	Phenolics	291.143	290.131	4.8444	M+H	8.30025	4	0.5802	rp	621-91-0	69315	-	-	-	215.991	761.453	1149.88	632.157	2067.48	153.831	171.17	1575.15	268.775	228.131	1962.29	1684.09	1652.61	193.746	4662.35	1376.38	5947.9	1929.92	660.489	977.52	210.004	1216.63	2021.18	672.556	344.274	600.04	537.037	603.728	663.062	503.242	--
MW0147897	C33H41ClO20	Cyanidin 3-rutinoside-5-glucoside	Flavonoids	Anthocyanidins	793.21	792.188	2.4906	M+H	17.7079	4	0.7063	rp	62024-14-0	11953846	-	-	C04787	254.407	1647.02	939.791	1383.39	342.518	414.304	216.147	71.2876	153.5	636.235	152.21	971.678	1359.09	3092.15	153.216	3099.47	146.295	327.285	304.399	341.416	89.1807	4866.13	111.839	980.939	407.008	339.732	327.331	432.652	466.051	420.951	--
MEDL01890	C8H8O	3-Methylbenzaldehyde	Benzene and substituted derivatives	Benzene and substituted derivatives	263.113	120.058	4.1309	2M+Na	22.45	3	0.592	rp	620-23-5	12105	HMDB0029637	-	C07209	22143	22464.3	17602.8	24949	23416.7	24087.7	27056.7	24907.5	22268.6	21518.6	24517.2	15377.7	19847.6	24209.6	21873.8	24862.6	25302.6	28687.9	22819.7	23839	23364.5	23048.8	22670.5	26419.3	21984.2	22343.9	22117	22239.7	21655.4	20528	ko01100
MW0015171	C19H26O3	7alpha-Hydroxyandrost-4-ene-3,17-dione	Aldehyde,Ketones,Esters	Ketones	366.202	302.188	2.1086	M+CH3CN+Na	2.16125	2	0.7042	rp	62-84-0	65542	HMDB0006771	-	C05296	29.5579	118.583	43.0433	56.7089	28.4399	60.4334	7656.1	12.6215	853.644	113.838	11.6764	348.564	265.4	418.114	35.2608	18060.8	36.9683	10639.1	18.0396	86.5319	149.169	48.5103	121.772	6988.74	1064.59	879.163	1053.41	1131.18	1075.79	1031.9	ko00140
MW0109743	C2H2FNaO2	Sodium fluoroacetate	Aldehyde,Ketones,Esters	Esters	101.003	99.9937	1.1428	M+H	0.124375	4	0.7469	rp	62-74-8	16212360	-	43990	C18588	83743.5	90381.2	77016.2	93054.9	107875	100478	78316.4	161865	136189	82131.9	4914.76	69321.2	107467	65447.6	78268	70630.8	92719	64609.2	93759.4	104274	73197.1	57333.3	95194.7	75195.6	82625.2	79854.4	81486.3	84698.8	83594.3	82761.3	--
MW0017029	C32H49NO9	Veratrine	Aldehyde,Ketones,Esters	Esters	334.633	591.341	2.5739	M+2K	5.52572	4	0.6293	rp	62-59-9 | 8051-02-3	5380394	-	43815	-	109.16	1774.59	655.999	449.252	220.921	750.005	667.023	81.6472	325.908	837.172	383.207	791.709	488.253	611.004	1484.25	2823.13	205.686	2612.66	183.414	505.033	126.137	305.934	120.123	1888.05	495.966	507.544	504.223	497.744	516.671	507.494	--
MEDP0125	C5H14NO+	Choline	Tryptamines,Cholines,Pigments	Cholines	104.107	104.108	0.7739	M+H	1.65865	1	0.9769	rp	62-49-7	305	HMDB0000097	56	C00114	119954	790756	775002	182843	555347	699492	1.58739e+06	82485	465881	325494	1.22822e+06	536480	1.14698e+06	934265	558126	1.10528e+06	172126	1.0179e+06	127228	391289	249906	523972	391144	907612	646491	643094	649430	642295	641254	646821	ko00260,ko00564,ko01100,ko02010,ko04725,ko04976,ko05231
ZINC8214406	C27H43NO3	Imperialine	Heterocyclic compounds	Heterocyclic compounds	429.318	429.324	10.3151	M+	13.3956	2	0.6387	rp	61825-98-7	442977	-	-	-	22192.9	21746.9	22011	23162.9	21052.7	17176.6	23537.5	19234.7	21571.2	25094.4	18837.7	19969.5	22225.4	22628	14607.8	21866.5	26429.5	20389.1	20714.8	27710.5	19163.7	19243.3	18663.7	15990.3	20798.9	20744	20238.8	21830.9	19596.6	18800.3	--
MW0006166	C7H8N2	Benzamidine	Benzene and substituted derivatives	Benzene and substituted derivatives	279.1	120.069	1.6809	2M+K	1.85857	2	0.7388	rp	618-39-3	2332	HMDB0248970	-	C01784	2621.24	20973.3	99703.2	45549.6	231237	119248	62764.3	898.658	217.169	21393.9	61060.1	257225	281374	5173.64	140538	1454.53	5296.83	26272	453.556	54917.6	21291.6	96598.3	42994.7	9285.12	113763	112771	113214	113035	112129	111985	--
pmb2211	C19H38N2O3	Cocamidopropyl betaine	Alkaloids	Alkaloids	365.277	342.288	6.5961	M+Na	0.608	4	0.735	rp	61789-40-0 | 4292-10-8 | 86438-79-1	20280	-	-	-	878.354	68.3695	23.2024	593.592	60.5157	102.786	157.449	55.7682	30.5419	19.587	34.5282	23.8824	27.6604	2555.89	28.8728	29.2322	35.3209	412.559	464.026	7641.19	26.97	84.8433	13950.3	42.3742	789.664	843.092	818.373	812.385	806.137	757.222	--
MW0118153	C12H15N5O4	1-Piperazineethanol, 4-(7-nitrobenzofurazan-4-yl)-	Benzene and substituted derivatives	Benzene and substituted derivatives	294.117	293.112	1.1778	M+H	1.01025	4	0.9754	rp	61785-74-8	99497	-	-	-	1009.9	1419.27	1196.88	196.245	1021.52	572.684	22725.7	45.0692	2770.8	639.227	622.64	372.67	2509.93	2634.84	176.067	4252.73	168.404	8758.45	73.0194	431.258	158.096	2119.42	627.208	7386.06	4011.92	3939.84	3772.12	3821.91	4012.93	3851.06	--
MW0147099	C8H19N3O2	2-Amino-4-[(4-aminobutyl)amino]butanoic acid	Organic acid and Its derivatives	Organic acid and Its derivatives	172.133	189.148	10.0821	M+H-H2O	29.075	3	0.5285	rp	61715-48-8	46174065	-	-	C18172	10755.4	5652.47	1226.57	61754.5	14333.8	9469.7	19172.1	18497.3	3749.18	17395.6	29716.5	7820.45	197823	15372.6	54374.8	40486.2	27063.5	5265.24	47325.5	31892.9	224581	69068.2	6366.87	43718.4	13580.2	14253.7	14316.1	14254.2	14177.1	13651.2	ko00330,ko01100
MW0106192	C12H22N2O2	Crotetamide	Alcohol and amines	Amines	475.324	226.168	3.605	2M+Na	1.93814	2	0.6274	rp	6168-76-9 | 604-64-8	5368010	-	-	-	42228.8	39980.5	35269.1	45567.2	39426.1	43244.3	41126	43329.8	40431.5	40151.1	41543.2	37655	36722	44450.9	37405.3	45410.7	42455.3	36883.7	35465.3	38569.7	40785.8	39470.1	39710.1	37499.5	37023.7	37417.9	37527.4	36708.8	36901.9	35592.8	--
MW0104841	C2H8O6P2	1,2-Ethylenediphosphonic acid	Organic acid and Its derivatives	Organic acid and Its derivatives	234.947	189.98	13.0454	M-H+2Na	5.85187	2	0.5775	rp	6145-31-9	80247	HMDB0013233	-	-	93608.6	104563	90234.3	85067.2	89671.6	88385.8	59422	95724.4	106040	114518	120436	117010	89894.4	129567	85884.6	89087.5	83692.7	92046.6	68526.6	94927.4	89002.1	88551.4	83331.8	88143.5	115753	120182	125165	121208	131680	113693	--
MW0104770	C9H8O3	2-Hydroxycinnamic acid	Benzene and substituted derivatives	Phenolic acids	165.054	164.047	1.1262	M+H	0.699778	1	0.8185	rp	614-60-8	637540	HMDB0002641	6727	C01772	123485	209578	391794	179804	138236	146587	433102	1124.02	143930	94416.3	100947	190182	535549	305448	372795	464103	25820.3	493411	97093.3	151109	82637.7	493312	163476	392844	220070	219941	224289	220520	218251	214937	ko00360,ko01100
MW0000863	C18H15BrCl2O4	cis-2-(Bromomethyl)-2-(2,4-dichlorophenyl)-1,3-dioxolane-4-ylmethyl benzoate	Benzene and substituted derivatives	Benzene and substituted derivatives	446.95	445.951	1.78	M+H	24.2481	4	0.6487	rp	61397-56-6 | 61397-57-7	1390983	-	-	-	66.788	1636.1	9160.3	1590.18	7788.45	1505.55	52026.9	76.734	12484.6	2050.21	5563.17	4436.99	8714.59	21501.1	8995.31	10091.5	1553.61	244.412	288.799	4773.09	2668.49	12558	4275.27	163.229	5285.19	5049.17	5059.86	4751.05	5060.33	4934.06	--
MW0055228	C14H30N4O2	N1,N12-Diacetylspermine	Alcohol and amines	Amines	287.243	286.237	0.7949	M+H	1.971	2	0.8726	rp	61345-83-3	132680	HMDB0002172	6525	C03413	2927.49	31390.4	92780.2	11760.6	29615	70820	72577.7	100.464	20517.9	28819.3	35437.6	63906.4	302090	92345.4	99910.7	27316.7	5614.21	32000.2	4870.4	37817.5	28309.2	109926	37890.5	44098.4	61502.2	61507.9	62182.3	61274.5	61191.7	59731	--
MW0108676	C5H9N3O4	Guanidinosuccinic acid	Organic acid and Its derivatives	Organic acid and Its derivatives	289.93	175.059	1.1614	M-2H+3K	8.26511	2	0.6077	rp	6133-30-8	439918	HMDB0003157	10	C03139	120459	49705.1	43375.1	82286	95641.8	43720.7	35667.8	59550	54550.8	64628.7	8682.5	54798.1	53859.8	46068.8	44551.7	55167.4	76414.6	26661	89309.9	55504.4	48278.7	96646.9	42472.3	55212.1	68594.8	64705.2	68454.3	67578	72389.6	62589.2	--
FDATP01342	C29H40N4O7S	Penicillin G procaine	Others	Medicine	611.248	588.262	11.2778	M+Na	8.88967	4	0.8206	rp	6130-64-9	22502	-	-	-	172.279	7594.07	7974.6	4036.87	1965.6	940.222	22286	330.013	262.068	2696.25	252.982	1579.26	986.42	5204.92	476.663	2159.99	2965.97	3939.54	1683.76	1920.83	2302.36	1785.55	1954.83	110.323	2391.87	2014.94	2582.59	2516.47	2520.09	2293.72	--
MW0103400	C9H12IN3O4	5-Iodo-2'-deoxycytidine	Nucleotide and Its metabolites	Nucleotide and Its metabolites	375.975	352.987	0.7617	M+Na	0.63475	4	0.7344	rp	611-53-0	65050	-	-	-	2138.24	1555.62	343.372	1214.15	7381.88	1615.42	1300.69	571.759	188.157	2288.76	1970.59	5602.05	2064.32	3737.78	1944.47	1537.65	4934.84	1526.24	11374.3	1306.37	3001.95	153.188	2070.68	2812.46	1401.38	1334.82	1059.05	1239.94	1330.58	1225.95	--
MW0139791	C22H22O11	Tectoridin	Flavonoids	Flavonoid	480.156	462.116	10.7465	M+NH4	15.9018	2	0.5584	rp	611-40-5	5281810	-	-	-	0.407532	1.73279	2.56161	11.696	1.11041	2.17347	1.48607	10.2805	21.9986	147.864	3.02103	3.96218	3.67418	5.33381	2.08424	3.59624	4.87868	1.91964	2.27808	2.33358	1.62052	3.06601	0.975187	1.00323	760.916	769.861	784.743	764.991	763.281	751.575	--
MW0120561	C9H7NO	4-Hydroxyquinoline	Heterocyclic compounds	Heterocyclic compounds	146.06	145.053	3.8862	M+H	0.873401	2	0.9205	rp	611-36-9 | 529-37-3	69141	-	-	C06343	364045	350183	305434	445194	411969	380949	424526	429975	385347	362456	364341	407681	334516	393445	338260	359192	427552	441904	333646	389765	402304	384143	365888	417961	380373	381317	382581	385529	379939	375057	--
MW0009165	C16H24N2O2	Noralfentanil	Benzene and substituted derivatives	Benzene and substituted derivatives	340.192	276.184	4.5709	M+CH3CN+Na	15.3965	2	0.6713	rp	61086-18-8	162172	HMDB0061010	-	-	39052.7	38968.3	41887.4	31585.7	36372	44875.7	40130.5	21035.9	40270.4	45013	43307.3	38472.2	40493.4	23028.3	37073.2	37574.8	39531.9	40296.6	41757.6	47368.1	47194.7	37549.2	46483.7	38007.4	43865.1	43748.6	44478.9	45629.3	44113.2	44273.2	--
MW0107786	C6H13NO2	L-Leucine	Amino acid and Its metabolites	Amino acids	132.102	131.095	1.1842	M+H	0.575	3	0.5569	rp	61-90-5	6106	HMDB0000687	24	C00123	630798	6.8187e+06	5.43389e+06	4.72946e+06	2.46132e+06	2.39389e+06	3.64359e+07	112265	3.14556e+06	735958	135424	5.66922e+06	1.62318e+07	5.55215e+06	7.73497e+06	1.19885e+07	903582	2.44843e+07	786269	2.45798e+06	1.42049e+06	9.51077e+06	4.49375e+06	1.63855e+07	7.76904e+06	7.74699e+06	7.76747e+06	7.71478e+06	7.75731e+06	7.66659e+06	ko00280,ko00290,ko00970,ko01100,ko01210,ko01230,ko02010,ko04150,ko04974,ko04978,ko05131,ko05230
MW0007573	C15H15NO2	Mefenamic acid	Benzene and substituted derivatives	Benzene and substituted derivatives	288.118	241.11	5.1593	M+HCOO+2H	8.57653	2	0.7443	rp	61-68-7	4044	HMDB0014922	-	C02168	17297.5	13047.7	11789.2	13357.5	15883.1	14309.9	14564.5	18820.8	15433.7	14580.8	16123.8	14320.1	15889.4	13336.2	15017.6	14729.5	14047.9	15029.4	15610.6	16526.2	16282.3	16218.1	16290.1	15747.8	14944.6	15376.8	15680.8	16171.2	15558.3	15584.4	--
MW0118634	C6H5NO3	2-Hydroxynicotinic acid	Organic acid and Its derivatives	Organic acid and Its derivatives	184.002	139.027	4.832	M-H+2Na	12.4415	2	0.6828	rp	609-71-2	69114	HMDB0059710	-	-	187402	480437	174648	217484	640302	186503	190720	221533	152750	240357	136234	507061	178875	193071	111283	120369	383722	141947	172032	27820.4	220013	168187	190379	200116	186499	186690	180328	202583	160972	175943	--
MW0014105	C11H22O3	3-Hydroxynonyl acetate	Organic acid and Its derivatives	Organic acid and Its derivatives	422.346	202.157	6.0141	2M+NH4	2.10122	3	0.5975	rp	60826-15-5	234237	HMDB0032443	-	-	3764.63	2653.5	2538.06	2833.6	3798.43	10491.2	3101.51	4095.42	7833.03	2230.85	2737.54	5096.49	1280.12	2512.85	1717.87	2637.16	3848.46	2869.49	2578.86	6459.66	3210.16	2466.05	3155.08	3466.33	4108.43	3825.94	3766.06	3842	3799.64	3623.47	--
MW0014807	C11H14N2O	5-Methoxytryptamine	Tryptamines,Cholines,Pigments	Tryptamines	419.189	190.111	1.8007	2M+K	11.1645	3	0.6323	rp	608-07-1	1833	HMDB0004095	7015	C05659	115.822	172.859	2844.53	479.972	801.675	138.267	225.641	1353.09	4802.22	475.118	130.56	680.596	1005.92	1738.33	553.25	663.295	556.424	311.809	626.168	1474.46	141.848	2593.57	2334.54	235.839	661.735	706.231	658.3	748.272	716.716	428.981	ko00380
MW0054544	C28H50NO7P	1-Arachidonoyl-sn-glycero-3-phosphocholine	GP	LPC	582.294	543.332	8.4443	M+K	2.74271	4	0.6859	rp	60701-99-7	24779476	HMDB0010395	-	C04230	629.875	3951.44	1968.92	530.112	328.694	136.963	294.785	98.862	397.668	424.923	244.721	130.276	1133.05	1369.94	678.105	1023.11	410.537	696.13	82.8378	265.212	360.601	537.753	220.214	382.571	369.368	404.687	372.79	386.564	321.4	295.876	ko00564,ko05231
MW0113268	C5H12NO7P	5-Phospho-beta-D-ribosylamine	Alcohol and amines	Amines	343.899	229.035	0.9771	M-2H+3K	22.8239	3	0.5298	rp	6062-06-2	439905	HMDB0001128	6023	C03090	28220.9	40454.9	34482	66088.2	59045.2	18026.9	26132.2	36122.9	29620.3	25483.7	29258	46318.9	28601.7	48940.5	34326.4	37138.8	50268.5	39416.7	38688	30429.5	31107.8	37504.3	41208.2	34828.4	38659.1	39096.6	41217.4	40562.6	38919.2	39034.2	ko00230,ko00250,ko01100
MW0125547	C22H15FN2O4	N-[2-(2-fluorophenyl)-1,3-benzoxazol-5-yl]-2,3-dihydro-1,4-benzodioxine-6-carboxamide	Alcohol and amines	Amines	391.11	390.102	9.695	M+H	1.03675	4	0.7247	rp	6021-39-2	3237758	-	-	-	19.6958	10.7872	1.32343	5.71783	4.21532	25.5533	1.05412	4.57491	3.02785	88.7625	7.11015	1.18838	1.06318	1.35576	2.05987	2.65081	8.06855	2.99231	1.33411	5.4347	5.40537	1.06052	1.366	5.59979	699.764	723.313	712.603	700.546	710.27	676.45	--
MW0104247	C6H2O3S	1H,3H-Thieno[3,4-c]furan-1,3-dione	Aldehyde,Ketones,Esters	Ketones	154.979	153.972	13.4934	M+H	1.33825	4	0.7176	rp	6007-85-8	315608	-	-	-	20989.5	16268.7	15824.8	18247.5	16664.9	49127.2	19832	24216.1	15111.4	17454.4	30579.6	20299	17978.4	14353.7	21203.6	18187.9	24200.9	31474.9	50381.7	15556.6	13800.3	18871.5	28262.3	16791.6	32904.5	32193.9	36401.1	38532	31154.4	34154.3	--
MW0124681	C10H18O2	Linalyl oxide	Heterocyclic compounds	Heterocyclic compounds	358.295	170.131	7.2869	2M+NH4	1.78683	2	0.7009	rp	60047-17-8	22310	HMDB0035907	-	-	66979.2	57195.3	61337.3	60311.4	60170.3	67769.5	58393.4	63728.1	57312	60436.5	55576.6	59326.6	57758.4	64722.3	66691.2	60097.2	59589.3	56929.4	62207.9	55669.6	54256.4	55461.4	54817.2	58242.6	54977.3	55380.3	55661.6	54305.7	54443.1	52766.4	--
MW0015756	C6H13NO2	Aminocaproic acid	Amino acid and Its metabolites	Amino acid derivatives	301.152	131.095	3.2146	2M+K	0.190845	1	0.5626	rp	60-32-2	564	HMDB0001901	-	C02378	148.388	7568.29	11278.9	1052.6	3548.92	3819.69	28324.5	48.3705	16434.9	1599.35	697.753	3124.06	12756.8	25779.9	14702.1	41337.8	1388.28	49021.3	212.431	6462.89	549.523	16565	1233.31	53303.1	6609.82	6912.61	7422.85	6963.92	5887.23	6859.34	ko01100
MW0106189	C4H7N3O	Creatinine	Organic acid and Its derivatives	Organic acid and Its derivatives	227.125	113.059	6.3217	2M+H	1.57716	2	0.7278	rp	60-27-5	588	HMDB0000562	8	C00791	447107	435405	437854	459208	465512	464787	444190	448136	510172	452820	440713	460822	440566	450747	457691	453355	449521	452827	445086	437022	437386	451975	439747	487576	450455	456877	453248	465268	437208	453458	ko00330,ko01100
MW0106311	C2H7NS	Cysteamine	Heterocyclic compounds	Heterocyclic compounds	172.096	77.0299	1.0517	2M+NH4	9.33326	1	0.7463	rp	60-23-1	6058	HMDB0002991	3222	C01678	5.29587	138.921	306.439	229.817	166.585	95.597	3582.24	95.4464	113.08	13.7256	53.6848	1163.54	95.7488	2892.59	105.649	4721.58	32.5448	17764.9	26.3435	115.526	44.3643	8920.84	169.615	5218.77	2950.19	2990.6	2953.36	3105.75	2892.74	2893.87	ko00430,ko01100
MEDN0006	C9H11NO3	L-Tyrosine	Amino acid and Its metabolites	Amino acids	182.081	181.074	0.9191	M+H	0.979326	1	0.9083	rp	60-18-4	6057	HMDB0000158	34	C00082	119263	234972	493660	204529	200490	140129	726418	3702.25	202040	100420	96185.5	266904	547586	318763	592090	527887	41420.3	890997	97060.2	153447	67559.1	677792	201902	500454	251148	252255	253490	252568	252180	249848	ko00130,ko00350,ko00360,ko00400,ko00730,ko00970,ko01100,ko01210,ko01230,ko01240,ko04728,ko04916,ko04917,ko04974,ko05012,ko05030,ko05031,ko05034,ko05230
MW0001559	C17H23F3N2	1-Cyclopentyl-4-[2-(trifluoromethyl)benzyl]piperazine	Benzene and substituted derivatives	Benzene and substituted derivatives	249.091	312.181	2.5239	2M+2Na+2K-H	5.83375	4	0.6235	rp	5996-72-5	742602	-	-	-	553.496	398.108	728.815	97.057	230.033	952.671	366.569	170.905	320.718	86.7344	146.673	409.98	490.304	161.89	370.49	138.169	100.741	683.506	381.308	395.456	707.567	278.902	161.157	276.922	440.005	436.812	382.068	477.873	457.15	249.628	--
MW0014713	C27H48O5	(23S)-5b-cholestane-3a,7a,12a,23,25-pentol	Alcohol and amines	Alcohols	491.308	452.35	3.7884	M+K	9.5445	3	0.6865	rp	59906-15-9	53477695	HMDB0000483	5470	-	68.341	345.289	44.0603	236.588	122.791	550.234	1444.5	29.3176	1626.34	191.28	122.504	295.099	712.509	3318.64	1828.47	20920.2	30.2734	5219.77	71.7717	524.69	182.474	548.336	218.674	2607.87	921.977	892.978	948.473	934.628	925.784	839.89	--
MW0126645	C13H11N3O4S2	Tenoxicam	Heterocyclic compounds	Heterocyclic compounds	375.975	337.019	2.4407	M+K	7.74325	4	0.5895	rp	59804-37-4	54677971	HMDB0014612	-	C75797	1360.68	1324.73	2221.79	4146.51	2498.65	2841.84	1216.91	5020.71	865.654	1994.6	1999.94	1734.71	1373.22	237.15	2091.73	1349.45	3091.94	1191.16	589.355	528.369	1227.25	1508.78	1789.5	2734.73	1436.51	2275.27	2448	2174.41	2142.17	2280.18	--
MW0112867	C5H12O	3-Methyl-2-butanol	Alcohol and amines	Alcohols	202.969	88.0888	12.1659	M-2H+3K	14.5882	2	0.6779	rp	598-75-4	11732	HMDB0033777	-	-	50270.5	45393.5	51094.5	50175.5	52678.9	51321.9	48602.8	50150.6	49118.2	49085.5	47968	50992.3	49117.6	47599.8	46163.6	44821.8	47237.7	44695	50162.5	43247	46781.9	46731.7	43730.2	40442.9	45100.6	46358.2	45057.8	45670.7	43816.4	44874.8	--
MEDL02339	C4H11O4P	Diethyl hydrogen phosphate	Aldehyde,Ketones,Esters	Esters	239.07	154.04	2.0033	M+K+HCOOH	5.94194	1	0.7593	rp	598-02-7	654	HMDB0012209	-	C06608	20720.7	76093.5	98578.1	36870.6	12101.2	73528.9	189244	4430.75	24199.9	42783.6	33007.9	30272.2	99425.4	23190.3	78417.5	55046	23279	100885	57973.5	122641	37424.7	100095	106213	72023.1	66153.3	68112.5	66489.8	66378.4	65275.7	64299.2	--
MW0014465	C18H24O3	4-Hydroxyestradiol	Alcohol and amines	Alcohols	253.164	288.173	2.8573	M+H-2H2O	16.0595	2	0.6482	rp	5976-61-4	5282360	HMDB0005896	-	C14209	12327.3	29573.8	13689.9	53377.8	49404.4	65291.8	63750.7	88283.8	58025.5	47580.9	38778.3	13729.9	93139.5	67189.4	39199.3	31660.6	34035.9	30157	44796.3	123662	93276.3	47748.4	15249.6	55512.8	25635.6	25236.1	25406.4	25085.7	25461.8	25440.7	ko04913,ko05208
MW0107878	C3H9NO3S2	L-Homocysteine sulfonic acid	Organic acid and Its derivatives	Organic acid and Its derivatives	193.997	171.002	13.6178	M+Na	4.0385	4	0.6586	rp	59729-28-1	21252279	HMDB0002238	6566	-	32583.8	28354.2	25885.3	30039.4	22852.2	24685.9	23628.4	21033.3	25805	25757.9	21732.9	19239.6	23643	22694.2	18354.7	23465.9	20741.9	19951.1	18864.8	22878.2	4644.77	19030.3	19707.3	18897.9	25008.9	23782.6	23731.5	21465.4	22786.1	24316.9	--
MEDN1368	C6H10O4	2,2-Dimethylsuccinic acid	Organic acid and Its derivatives	Organic acid and Its derivatives	147.068	146.058	4.7035	M+H	5.73721	1	0.6021	rp	597-43-3	11701	HMDB0002074	6473	-	612.521	4698.55	4373.84	5557.16	410.302	3808.15	7419.4	200.577	2136	1914.6	435.126	3190.45	4879.11	5915.08	584.737	6422.86	1051.83	5220.69	1667.75	3181.06	1627.91	6400.81	2726.49	5980.82	6837.73	6578.44	7439.72	6864.5	6467.26	5268.96	--
MW0150045	C11H20N2O5	Glu-Leu	Amino acid and Its metabolites	Small Peptide	243.133	260.137	3.281	M+H-H2O	1.56297	1	0.7867	rp	5969-52-8	9813855	HMDB0028823	44684	-	36.1863	1794.76	424.149	403.286	411.37	619.36	50965.3	13.5873	1118.46	15.5891	36.982	1369.39	1154.01	10543.2	457.874	21935.2	48.7618	47941.1	49.6751	157.266	52.3996	3336.01	278.535	12207.2	6551.14	6647.92	6661.24	6593.34	6209.31	6492.26	--
MW0107563	C11H21N3O4	Ile-Gln	Amino acid and Its metabolites	Small Peptide	260.16	259.153	1.109	M+H	0.910242	1	0.8449	rp	59652-60-7	7020102	HMDB0028905	23932	-	989.303	8970.72	6272.98	423.922	2465.5	4797.46	205382	128.219	7600.72	436.375	962.035	3479.16	7257.24	34561.4	1844.64	59955.3	156.475	90522	1681.78	2198.04	106.093	14265.1	1718.71	75515.6	15642	14271.1	14435.6	14082.4	13948.9	13155.5	--
MW0003799	C11H9NO2	3-Amino-2-naphthoic acid	Benzene and substituted derivatives	Benzene and substituted derivatives	187.064	187.063	13.3025	M+	4.07144	2	0.7141	rp	5959-52-4	22244	-	34509	-	36555.2	98768.6	66440.1	29449	79676.4	59868.3	79902.4	45484.7	70973.7	188160	48251.2	117166	33753.7	49014	13295.5	36986.2	56991.8	96873	26528.4	47126.9	71352.7	14564.2	53730	46631.3	62165.3	79660.2	78435.4	74271.8	84036	67253.4	--
MW0012975	C42H84NO8P	1-Hexadecanoyl-2-octadecanoyl-sn-glycero-3-phosphocholine	GP	PC	761.588	761.593	10.9457	M+	4.50908	2	0.7683	rp	59403-51-9	24778686	HMDB0007970	-	-	561.908	1062.39	15599.1	136077	353045	204545	43586.3	138545	225681	323206	188603	206728	251338	326987	599386	303988	508542	292119	248235	148260	746482	199304	321911	778159	168692	95064	194968	139737	147100	168017	--
MEDL02156	C10H12O2	Isoeugenol	Benzene and substituted derivatives	Phenolics	278.952	164.084	0.7037	M-2H+3K	9.81533	2	0.5155	rp	5932-68-3	853433	HMDB0005802	-	C10469	11414.1	15240.1	11636.3	13953.5	15028	16074.8	11967.6	137382	18815	14598.5	32719.1	31658.7	12898.3	22565.3	8251.83	31950.4	16934.8	16803.3	19349.9	20140.2	21568.1	23651.9	20940.7	47038.6	13530.2	13459.3	13172.5	13365.2	12417.1	13318.6	--
MEDN1778	C18H36O6	Lauryl glucoside	Carbohydrates and Its metabolites	Carbohydrates and Its metabolites	366.284	348.251	7.0871	M+H+NH3	0.4725	4	0.7383	rp	59122-55-3 | 85618-22-0	93321	-	34493	C16041	5604.26	6976	3970.34	7251.42	15631.5	18478.5	16424	15588.8	20678.8	7969.29	15496.8	5311.69	12399.5	9592.84	10157.3	7384.61	33005.7	25099.7	12003.2	18954.1	19378.2	34060.9	21624.4	9132.41	3879.33	3959.71	3856.01	4091.01	3107.93	3951.82	ko04721
MW0112917	C3H7O6P	3-Phosphoglyceraldehyde	Carbohydrates and Its metabolites	Sugar derivatives	254.956	169.998	1.2919	M+K+HCOOH	21.0596	2	0.6642	rp	591-59-3 | 142-10-9	729	HMDB0001112	149	C00661	11240.6	80276.6	67456.6	66115.4	48151.8	35952.9	26491	55827.7	138442	6105.04	8995.14	11980	28187.6	96783.6	18858	43015	7667.78	33394.6	36118.6	6646.26	67075.2	10978.2	4281.91	19479.5	36660.7	38000.5	36455.7	36791.5	35827.8	33843.2	--
MW0009050	C12H19N2O2+	Neostigmine	Benzene and substituted derivatives	Benzene and substituted derivatives	270.154	223.145	2.3992	M+HCOO+2H	3.26551	2	0.7138	rp	59-99-4	4456	HMDB0015472	-	C07258	1017.5	2767.32	4192.03	7471.55	2660.03	6189.01	234.311	1425.4	1359.42	2075.02	1951.87	762.76	1607.95	3840.33	702.899	1072.13	1126.93	52.3845	2398.92	941.043	1869.29	363.958	3668.61	123.702	17528	17786	17654.5	17668.5	17668.6	17419.6	--
MEDP0053	C9H11NO4	L-Dopa	Amino acid and Its metabolites	Amino acids	162.057	197.069	1.1511	M+H-2H2O	4.475	3	0.7717	rp	59-92-7	6047	HMDB0000181	42	C00355	656.216	170.819	478.374	491.177	494.62	369.362	687.66	131.301	756.207	712.593	2009.99	3807.89	411.959	1516.12	1216.64	1327.19	381.103	1149.48	458.183	861.704	140.849	567.964	493.223	597.787	345.254	410.419	421.268	423.992	441.052	405.787	ko00350,ko01100,ko04728,ko04917,ko05012,ko05030,ko05031,ko05034
MW0169547	C6H5NO2	Nicotinic acid	Organic acid and Its derivatives	Organic acid and Its derivatives	124.039	123.032	1.118	M+H	1.03279	1	0.9431	rp	59-67-6	938	HMDB0001488	6272	C00253	134.949	227181	573644	13599.9	182851	286672	467629	18946.8	65784.5	115142	17379.4	232807	255351	78911.8	355005	228953	6313.42	148119	895.736	277518	24777.9	215202	124593	309357	222196	220585	220794	220390	219709	216861	ko00760,ko01100,ko01240,ko05133
MW0007401	C12H13N3O2	Isocarboxazid	Benzene and substituted derivatives	Benzene and substituted derivatives	270.063	231.101	3.1399	M+K	0.55825	4	0.7362	rp	59-63-2	3759	HMDB0015377	-	-	656.043	490.498	430.326	1490.05	951.066	544.983	636.42	1250.87	381.837	636.399	659.783	1377.28	194.987	615.188	772.351	755.547	539.784	914.239	491.02	1329.1	1093.61	717.38	579.389	873.693	1382.28	1409.09	1395.03	1478.87	1342.79	1543.34	--
MW0126003	C8H7NO	Oxindole	Heterocyclic compounds	Indole and Its derivatives	134.06	133.053	4.1309	M+H	1.81779	1	0.7373	rp	59-48-3	321710	HMDB0061918	-	C12312	38694.6	36422.5	29205.5	110246	58252.9	56972.3	58034.8	119970	49625	39473.1	50644	51669.3	32882.8	48306.9	33008.8	44650	52727.9	58846.4	33242.2	69788.4	48690.8	54565.8	37563	59963.3	47230.5	46298.9	46274.6	46523.8	46722.8	46284.2	--
MW0009518	C13H20N2O2	Procaine	Benzene and substituted derivatives	Benzene and substituted derivatives	236.146	236.153	4.5046	M+	4.06554	2	0.6561	rp	59-46-1	4914	HMDB0014859	-	C07375	657764	686128	626153	731413	718185	717893	718359	777062	753565	606686	678182	737250	623969	716882	658226	701146	706458	728804	614677	685139	669387	682671	692256	707268	671839	678172	678756	668510	669669	649781	--
FDATP00965	C21H27N3O5	Pyrilamine maleate	Others	Medicine	402.205	401.195	4.3886	M+H	2.31533	4	0.9453	rp	59-33-6	5284451	-	-	-	132.809	4412.24	8081.08	232.136	1525.96	1487.39	8988.31	218.215	666.167	2356.58	563.733	8915.1	10308.4	418.746	3825.14	2522.56	259.405	6052.47	66.0881	2606.21	1079.86	1534.83	1884.63	2095.95	2721.2	2588.36	2653.31	2580.1	2501.62	2577.91	--
MW0118636	C9H7NO	2-Hydroxyquinoline	Aldehyde,Ketones,Esters	Ketones	291.112	145.053	4.1226	2M+H	1.47745	2	0.8401	rp	59-31-4 | 1321-40-0 | 70254-42-1 | 104534-80-7	6038	-	-	C06338 | C06415	92360.4	89734.2	80932.4	106541	98789.5	100906	99995.9	100104	96424	90425.2	98638.8	96104.9	84404.2	96043.8	97403.3	97443.4	105950	111104	87509.4	99738.1	101209	103745	97635.7	102870	95274.9	95670.1	96842.2	95871.8	95858.1	94953.2	--
ZINC62239088	C44H88O2	Octadecanoic acid, hexacosyl ester	FA	Others	631.681	648.678	5.7484	M+H-H2O	17.8324	4	0.705	rp	58886-94-5	3085149	-	-	-	839.621	849.696	358180	3675.89	340690	319718	84776.9	969.714	39678.6	288126	315349	341451	57450.6	886.522	428348	418385	5524.84	472919	344355	27944.4	4366.56	45044.9	322367	914.237	45044.9	45249.9	41832.6	47390.1	44329.1	44310	--
MW0011125	C30H48O10	(3a,5b,7a)-23-Carboxy-7-hydroxy-24-norcholan-3-yl-b-D-Glucopyranosiduronic acid	Organic acid and Its derivatives	Organic acid and Its derivatives	555.317	568.325	8.1612	M+H-CH2	0.443408	4	0.989	rp	58814-71-4	21252299	HMDB0002430	6678	-	354635	337465	479987	542440	393553	809990	593060	657403	384463	300835	362423	447988	467542	307080	440655	697279	448744	397389	441580	420606	368407	676695	397010	567478	459934	476936	459059	458405	449887	419512	--
MW0006442	C21H29NO2	Butorphanol	Benzene and substituted derivatives	Benzene and substituted derivatives	328.222	327.22	2.5822	M+H	2.07325	4	0.7008	rp	58786-99-5	5361092	HMDB0014749	-	C06863	125.586	4167.07	2077.88	285.758	456.785	3469.69	55043.8	156.749	1184.8	72.5131	587.271	666.346	3308.83	14464.3	3669.36	41468.9	280.505	29553.4	164.428	5463.85	49.502	9697.1	1390.01	26353.7	7534.23	7253.41	7417.4	7163.23	7426.88	7235.56	--
MW0108964	C4H11O3PS	O,O-Diethyl hydrogen thiophosphate	Aldehyde,Ketones,Esters	Esters	214.987	170.017	2.6322	M-H+2Na	0.178043	2	0.8963	rp	5871-17-0	655	HMDB0001460	6256	C06607	981495	1.10222e+06	2.11168e+06	1.0923e+06	1.29991e+06	894307	1.20272e+06	1.58352e+06	1.26522e+06	1.08948e+06	1.39173e+06	1.36309e+06	1.38216e+06	1.16815e+06	1.45872e+06	1.0716e+06	1.02108e+06	1.42733e+06	2.08398e+06	757395	1.01081e+06	661857	2.16439e+06	1.26556e+06	1.39487e+06	1.2272e+06	1.44362e+06	1.48406e+06	1.48417e+06	1.59536e+06	--
ZINC64633652	C23H40O2	3-Heptadecylcatechol	Benzene and substituted derivatives	Phenolics	208.132	348.303	2.2585	M+3Na-H	12.0768	4	0.5234	rp	5862-27-1	119222	-	-	-	1205	6461.88	12262.2	72.8832	1496.37	1122.15	818.309	229.767	24179.6	9083.14	9586.29	1140.98	4154.58	308.6	173.789	174.241	272.105	1305.81	457.37	25813.8	4555.74	1279.15	184.291	4731.75	2048.28	2072.36	1851.28	1971.85	2005.97	2010.88	--
MW0007601	C11H17NO3	Metaproterenol	Benzene and substituted derivatives	Phenolics	253.148	211.121	3.5801	M+CH3CN+H	11.0887	2	0.7154	rp	586-06-1	4086	HMDB0014954	-	C07144	9619.43	12747.4	11198.8	10091	11717.6	13295.5	18391.3	6792.81	11588.7	10157.4	7141.46	11393.7	9346.01	8239.91	8771.64	7550.18	11156.3	13706.5	9525.11	11829.7	7753.7	11423	12102.6	11441.2	13662.8	13428.6	13170.3	13608.5	14870.2	11877.5	--
MW0053850	C32H50O8	Cucurbitacin IIa	Aldehyde,Ketones,Esters	Esters	585.328	562.351	7.7948	M+Na	11.6811	4	0.7788	rp	58546-34-2 | 129357-90-0	181183	-	-	-	2033.74	2443.23	3113.11	3737.91	2365.71	5386.34	3485.41	5227.54	3520.36	2758.64	2383.23	3537.5	2672.37	1801.71	3610.18	5591.95	3636.18	2715.11	3944.28	2898.42	2178.56	6394.84	3163.95	3775.86	3565.75	3639.44	3398.91	3475.66	3574.88	3200.37	--
MW0109014	C12H25NO3	(2S,3R)-tert-Butyl 2-amino-3-(tert-butoxy)butanoate	Amino acid and Its metabolites	Amino acid derivatives	232.19	231.183	3.6467	M+H	1.3905	4	0.7164	rp	5854-78-4	7018832	-	-	-	1606.4	4396.36	4047.27	1624.54	974.8	5687.09	2801.96	724.837	3280.95	3181.13	2410.26	2262.62	2709.77	1429.35	1548.32	957.782	2165.44	2458.28	1723.23	2181.67	1906.51	1351.2	2567.87	2620.74	2370.75	2874.6	2895.54	2844.76	2942.66	2830.46	--
MW0114042	C21H27N3O6	Casimiroedine	Heterocyclic compounds	Heterocyclic compounds	374.199	417.19	1.9786	M+H-CO2	7.22519	4	0.5984	rp	5853-02-1	5281818	HMDB0030274	-	C10577	258.98	578.642	967.966	741.4	440.828	494.327	17727.9	92.2391	1264.13	626.319	180.111	7450.76	4583.72	293.646	129.465	1867.92	266.584	411.411	498.632	144.104	431.219	2353.67	342.327	598.397	1146.67	1039.42	1048.39	1008.78	893.078	1018.95	--
MEDL02772	C4H9O7P	D-Erythrose 4-phosphate	Organic acid and Its derivatives	Organic acid and Its derivatives	218.042	200.009	0.7286	M+NH4	1.225	3	0.8566	rp	585-18-2	122357	HMDB0001321	6158	C00279	158.904	191.088	2116.13	156.305	785.991	317.267	979.295	147.784	373.174	50.6755	268.367	1687.77	363.366	422.89	562.508	333.878	225.416	3326.62	166.669	481.641	66.4594	1013.61	156.687	3229.2	754.502	690.647	721.759	842.114	374.872	745.59	ko00030,ko00400,ko00750,ko01100,ko01200,ko01230,ko01240
MW0137679	C11H12BrNO	Cinromide	Alcohol and amines	Amines	235.997	253.01	13.8171	M+H-H2O	22.5364	2	0.6072	rp	58473-74-8 | 69449-19-0	688145	-	-	-	60706.2	99276.4	97043.8	120734	59943.9	144838	116858	124176	110795	117581	109833	117161	104799	109367	117203	67498	116404	125277	123200	120559	135116	117241	128691	130054	208668	171148	196042	190908	183121	179321	--
MW0121469	C6H7FN2O	5-Fluoro-2-methoxypyridin-4-amine	Heterocyclic compounds	Heterocyclic compounds	182.065	142.054	12.5974	M+Na+NH3	4.39725	4	0.6513	rp	58381-05-8	21853059	-	-	C75734	23493.9	32667.8	73431.2	58578.3	58021.5	46067.5	95118.5	21491.3	54327.9	46237.6	59131.9	21896.1	69029.5	35475.5	49144.6	10356.6	48210.8	47036.2	36461.4	126145	45630	127379	45091.2	93590.6	46692.1	34066.8	35855.3	41604.8	44708.6	39007.3	--
MW0121747	C11H11ClN2O3	6-(4-Chlorophenyl)-5-nitropiperidin-2-one	Aldehyde,Ketones,Esters	Ketones	199	254.046	6.1138	M+H-C4H8	0.45	4	0.7389	rp	58373-41-4	2731805	-	-	-	42583.5	44991.4	47166.1	54796.4	12279.3	48697.4	56335.3	44060.9	45063.1	47093.3	44964.2	50118.8	43009.2	48971.2	38429.3	48068.8	51684.8	47091.9	45678.1	40531.7	49187.5	48187.7	50183.5	51106.8	43499.3	44399	41992.4	42923.9	42645.4	42757.6	--
MW0007242	C17H26O4	Gingerol	Benzene and substituted derivatives	Phenolics	358.197	294.183	2.5905	M+CH3CN+Na	3.80401	2	0.6554	rp	58253-27-3	3473	HMDB0005783	-	C10462	508.626	12800.1	8320.06	20.2791	79.9242	197.424	43093.7	12.2577	4680.57	523.063	576.563	651.091	12316.4	21862.1	788.807	31394.3	391.268	29693.2	304.142	5628.73	351.163	7814.24	1494.12	39912.1	6835.36	6956.13	6645.19	6729.45	6372.03	6839.62	--
MW0110885	C9H17NS	Octanenitrile, 8-(methylthio)-	Others	Hydrocarbon derivatives	194.103	171.108	1.9703	M+Na	4.57425	4	0.6478	rp	58214-93-0	187924	HMDB0038438	-	-	5199.48	14337.4	2318.23	6152.37	2458.67	8413.94	20879.8	107.459	1618.96	6349.62	7717.14	11325.1	8912.61	2124.37	7459.69	6099.21	4495.24	8999.41	2716.08	10108	4858.1	4236.12	10390.7	10638	8832.69	8342.45	8459.43	8204.95	8477.45	8479.45	--
MW0112865	C11H14O	Isovalerophenone	Aldehyde,Ketones,Esters	Ketones	342.238	162.105	2.7674	2M+NH4	13.358	2	0.6699	rp	582-62-7	68493	-	265084	-	108.653	4618.37	6268.37	2725.1	864.479	459.51	99586	217.553	3112.76	289.987	214.969	783.957	8656.55	22715.4	6275.91	84406.1	25.785	37992.1	339.758	4219.84	60.5646	16111.7	1341.64	22157.4	7845.9	8530	8056.85	7924.55	7603.82	7980.4	--
MW0120983	C9H10N2	5,6-Dimethylbenzimidazole	Benzene and substituted derivatives	Benzene and substituted derivatives	193.101	146.084	2.3329	M+HCOO+2H	13.0382	1	0.7112	rp	582-60-5	675	HMDB0003701	-	C03114	91181.8	87374.7	66198.3	85681.2	78198.9	90484.2	66559.6	79803.5	83125.5	81703.3	93518.8	81086.6	73265.8	76123.5	72099.4	64708.8	82745.7	68858.8	67823	74876.7	77433.3	78235.6	70552.7	69896.8	80379.5	78055.1	78466.1	78000.1	78120.5	75272.7	ko00740,ko00860,ko01100,ko01240
MW0001135	C14H14F3N5	1-(4,6-Dimethylpyrimidin-2-yl)-3-[3-(trifluoromethyl)phenyl]guanidine	Others	Others	310.126	309.12	0.7617	M+H	2.1745	4	0.6985	rp	5803-86-1	5895689	-	-	-	983.235	120.855	2813.37	2688.89	511.546	1649.46	164.606	132.83	1199.85	1297.13	990.504	640.971	360.229	3209.03	555.041	2480.85	149.283	655.244	112.22	1322.41	517.02	15465.8	1307.49	1372.59	956.086	943.372	1016.55	1071.64	992.979	1081.88	--
MW0103706	C9H14N2O12P2	Uridine-5'-diphosphate	Nucleotide and Its metabolites	Nucleotide and Its metabolites	404.992	404.002	12.2074	M+H	22.768	4	0.6602	rp	58-98-0	6031	HMDB0000295	-	C00015	19333.8	20152	18434.8	18097.3	20817.7	16963.2	19690.2	19012.6	17459.4	17208.3	17165.2	18484.9	20022.5	20010.3	16470.4	18532.3	18234.1	17286.1	17951.2	18035	18756.7	16955.1	18415.7	15267.2	16856.7	16862.6	17010.3	16312.5	16810.8	14304.9	ko00240,ko01100,ko01232,ko01240,ko04080
MW0159913	C10H12N4O5	Inosine	Nucleotide and Its metabolites	Nucleotide and Its metabolites	269.087	268.081	1.3002	M+H	2.75716	1	0.8979	rp	58-63-9	135398641	HMDB0000195	84	C00294	8852.98	112543	67891.1	1295.63	13051.7	57215.5	471705	7093.7	65083	31517.9	48497.2	7480.18	41780.1	38644.1	10079.4	232783	19860.5	184956	11087.1	59047	32404.5	50488.2	60274.3	146855	74585.4	74758.4	75223.5	74935.3	73452	74324.2	ko00230,ko01100,ko01232,ko02010
MW0168692	C10H13N5O4	Adenosine	Nucleotide and Its metabolites	Nucleotide and Its metabolites	268.103	267.097	1.6809	M+H	1.66792	1	0.9458	rp	58-61-7	60961	HMDB0000050	86	C00212	33113.4	688156	586754	62644.9	171096	952010	718045	163494	70571.2	150529	390066	57936.9	245011	32202.4	109952	131900	161113	199086	102777	253100	225734	284584	334914	450573	340995	348662	353735	357912	323641	381084	ko00230,ko01100,ko01232,ko02010,ko04022,ko04024,ko04071,ko04080,ko04270,ko04923,ko04924,ko05012,ko05032,ko05034
MW0054951	C20H30O2	Methyltestosterone	Hormones and hormone related compounds	Hormones and hormone related compounds	302.232	302.225	5.151	M+	22.6357	2	0.5348	rp	58-18-4	6010	HMDB0015655	-	C07198	7614.52	6478.82	5444.02	7469.53	7068.64	6746.58	7189.56	5982.12	7227.2	7123.6	8907.43	7680.4	7282.32	8053.54	6863.21	5840.16	6865.17	6288.95	6243.2	6331.54	6876.36	6703.88	6133.49	5401.17	6408.28	6402.7	6486.3	6371.76	6390.57	6182.9	--
MW0122838	C13H17N3O	Aminopyrine	Heterocyclic compounds	Heterocyclic compounds	369.694	231.137	2.7448	3M+2Na	0.4055	4	0.74	rp	58-15-1	6009	HMDB0015493	-	C07539	356.106	290.657	598.156	2072.05	120.657	175.255	185.412	225.358	23773.8	436.35	67.0686	344.611	1172.54	527.447	1337.76	2027.74	273.141	1152.68	368.076	203.401	75.4281	180.79	901.595	423.193	706.797	673.51	654.629	716.022	548.196	700.61	--
MW0006635	C18H19ClN4	Clozapine	Heterocyclic compounds	Heterocyclic compounds	371.101	326.13	10.7422	M-H+2Na	1.68042	2	0.5918	rp	5786-21-0	135398737	HMDB0014507	-	C06924	33.9238	23.4842	28.168	18.8768	19.0066	9.96356	20.8443	19.5593	34.1427	463.797	8.69495	8.67022	6.44241	266.062	9.79667	9.0947	12.9685	7.25938	18.7345	16.9385	125.357	2.88716	11.9506	9.55445	2411.87	2468.5	2417.25	2412.19	2411.9	2325.89	--
MW0013830	C22H38O3	3,4-Dimethyl-5-pentyl-2-furanundecanoic acid	Organic acid and Its derivatives	Organic acid and Its derivatives	373.279	350.282	2.4823	M+Na	19.762	4	0.6861	rp	57818-36-7	13963867	HMDB0031126	-	-	251.893	9332.82	12454.3	437.633	3170.69	2329.68	29973	55.3134	11138.2	1490.03	523.895	1868.29	9687.53	12791	466.8	53009.3	116.667	20646.7	307.32	3522.49	137.723	4579	6373.49	26730.3	7032.89	6481.88	6639.87	6388.78	6515.72	6278.87	--
MEDP0381	C6H7N5O	7-Methylguanine	Nucleotide and Its metabolites	Nucleotide and Its metabolites	166.072	165.065	1.2008	M+H	1.74512	1	0.7691	rp	578-76-7	135398679	HMDB0000897	-	C02242 | C75717	120622	122333	77766	116275	110238	124141	299492	833.581	56930.9	123376	5281.64	72167.6	187594	44202.8	65326.5	64997.8	137897	75789.7	58078.5	121132	88442.4	84675.2	137255	121636	89879.9	89107.4	92346.4	88447.4	87482.5	87481.3	--
MW0008175	C9H8ClNO3	m-Chlorohippuric acid	Benzene and substituted derivatives	Benzene and substituted derivatives	297.99	213.019	12.2476	M+K+HCOOH	8.402	2	0.6987	rp	57728-59-3	448	HMDB0001309	6149	-	207840	196768	192198	201429	194997	193978	192097	180260	207586	201785	198256	185147	194719	197822	184009	192249	190212	194096	191082	186981	187691	178978	151080	183734	187593	182715	181654	180377	178868	174225	--
MW0054304	C15H26O	Ledol	Alcohol and amines	Alcohols	223.205	222.198	10.5887	M+H	0.839454	2	0.7072	rp	577-27-5	92812	-	67892	C09698	70816	62361.8	79327.1	75695.7	64776.3	73543.9	67971.4	90489.6	70364	76651	65056.9	73094.7	68717.1	73628.9	50725.7	64290.1	65953.1	64221.5	61878.7	54563.1	66418.7	71837.5	67775.4	72647.1	67718.8	69596.7	69348.7	68723	73012.3	66556.4	--
MW0121215	C8H4BrF3N2	5-Bromo-3-(trifluoromethyl)-1H-indazole	Heterocyclic compounds	Heterocyclic compounds	286.945	263.951	12.307	M+Na	7.48475	4	0.5939	rp	57631-11-5	21407814	-	-	-	781.481	1274.08	2734.26	2308.57	1639.9	2355.32	1623.53	1540.95	1964.08	1898.33	1157.1	1217.93	1265.5	688.77	787.126	1780.02	1419.71	1207.07	670.827	2888.29	1064	1354.55	915.189	770.812	1208.79	995.123	771.006	1137.98	1138.34	1088.27	--
MW0115413	C13H28O4	Tripropylene glycol mono-n-butyl ether	Alcohol and amines	Alcohols	249.206	248.199	6.8873	M+H	0.60125	4	0.7352	rp	57499-93-1	3044557	-	-	-	15732.5	12181.1	11833.8	18365.4	16184.7	14242.3	15878.7	2056.11	3792.02	6380.11	6024.34	17804.4	17694.9	16927.5	19664.7	21146.2	1577.78	10986.1	7079.89	1721.35	5602.56	3488.86	16864.4	14627.8	8419.84	8890.56	8554.18	7814.39	8275.61	8567.17	--
MW0014687	C19H32O2	5alpha-Androstane-3beta,17beta-diol	Hormones and hormone related compounds	Hormones and hormone related compounds	356.257	292.24	5.9227	M+CH3CN+Na	6.43914	2	0.6658	rp	571-20-0	242332	HMDB0000493	5479	C12525	8518.28	5255.69	8446.28	9262.48	8848.82	6726.29	8165.17	12285.1	11079.8	8858.33	10800.8	9013.4	8218.47	7250.48	7261.79	4844.14	10318.4	7127.27	8812.16	8292.17	6293.04	6623.33	14392.7	7818.96	8281.94	8445.32	8175.89	8550.37	8160.32	7682.37	--
MW0126722	C5H10S2	Tetrahydro-2-methyl-3-thiophenethiol	Others	Hydrocarbon derivatives	181.028	134.022	1.8553	M+H+HCOOH	4.0205	4	0.6589	rp	57067-07-9	524170	HMDB0039790	-	-	642849	296288	154341	204291	277696	175341	325626	270548	510223	210973	174676	132830	159939	209470	377761	99249.9	147580	114878	1.15749e+06	117382	508219	274660	116051	115573	153248	157633	160237	166213	175024	144084	--
MW0122540	C14H15N5O2	1H-Purine-2,6-dione, 3,7-dihydro-1,3-dimethyl-8-((phenylmethyl)amino)-	Benzene and substituted derivatives	Benzene and substituted derivatives	303.153	285.123	3.1441	M+H+NH3	3.937	4	0.6607	rp	57000-13-2	100382	-	-	-	263.449	899.449	1231.42	2704.68	230.726	204.49	12067.8	124.977	506.165	296.989	3522.12	596.242	1729.56	1187.86	1394.4	1260.41	300.031	4075.35	376.884	496.507	5239.44	4260.53	1571.75	2289.43	1426.21	1156.38	1168.82	1261.3	1201.59	762.442	--
MEDP1243	C10H12N2O	4-Hydroxytryptamine	Tryptamines,Cholines,Pigments	Tryptamines	177.102	176.095	1.8603	M+H	1.29486	1	0.7272	rp	570-14-9	11297	-	-	C21762	274.535	8779.38	61.9642	15.1064	21.0502	3606.53	58.603	14.2126	11295.9	24.1793	290013	200.564	15.4505	18133	3138.18	34.4131	12591.7	8883.97	10.8663	5636.71	6139.06	54.8179	108.573	59.5961	16057.3	16224	16037	15925.3	15631.1	15915.4	--
MEDL02396	C12H22O11	Sucrose	Carbohydrates and Its metabolites	Sugars	365.103	342.116	0.8031	M+Na	1.02771	1	0.8038	rp	57-50-1	5988	HMDB0000258	-	C00089	4995.03	4063.58	1995.74	6572.57	2879.26	9425.05	65.159	32278.4	20189.2	3352.29	5487.88	534.947	2397.81	4492.35	290.711	519.09	322.884	154.447	2390.78	29348.8	6230.31	1404.44	3234.57	148.261	7115.97	6746.45	6292.68	6429.23	6062.15	7498.57	ko00052,ko00500,ko01100,ko02010,ko04742,ko04973
MW0115141	C15H21N3O2	Physostigmine	Heterocyclic compounds	Heterocyclic compounds	320.133	275.163	5.6071	M-H+2Na	0.295356	2	0.7187	rp	57-47-6	5983	HMDB0015116	-	C06535	10298.9	8589.35	11365.3	12636	11079.9	11490.5	8414.51	11205.3	10014.8	9841.18	12859.5	10932.8	10082.8	10846	12393.7	11755.5	11116.5	11791.3	11531.9	11137.3	8777.12	11588.8	10586.5	10999.2	10426.7	10597.1	10595.7	10620.2	10253.1	10555.8	--
MW0124782	C15H21NO2	Meperidine	Heterocyclic compounds	Heterocyclic compounds	289.187	247.157	1.1262	M+CH3CN+H	10.3459	2	0.6975	rp	57-42-1	4058	HMDB0014597	-	C07128	494.983	19227.3	15350.7	239.148	9905.97	4230.93	102046	699.213	9217.4	14388.2	11067.3	4043.72	25813.7	19423.3	4531.61	25266.9	58.18	45568.8	1716.7	6173.04	178.555	4925.55	1925.68	25587.8	12202.5	11864	11986.8	11817.2	10952	11746.3	--
MW0158077	C9H18N3OP	Metepa	Heterocyclic compounds	Heterocyclic compounds	260.095	215.119	1.1262	M+2Na-H	0.62675	4	0.9846	rp	57-39-6	60976	-	-	C19556	3673.62	5864.45	14622	7490.59	5492.31	7746.6	14419.8	166.274	5879.8	2395.09	3602	7016.56	19306.9	11571.6	14669.3	18301.9	916.47	20283.5	1835.09	5762.59	2772.68	19714	5825.97	14501	8829.75	8628.66	9111.42	8762.87	8660.83	8243.79	--
MW0169492	C17H19NO3	Morphine	Benzene and substituted derivatives	Benzene and substituted derivatives	268.137	285.137	2.1514	M+H-H2O	8.525	3	0.5146	rp	57-27-2	5288826	HMDB0014440	-	C01516	187075	37429.3	76607.1	728.964	43354.5	70234	90184.9	4438.01	46715.8	95408.6	12152.2	23380.3	43232.4	227612	77049	134541	58540.7	114874	47489.9	29199.8	39864.9	56451.5	14323.2	94532.1	53702.7	54360.3	53577.7	53451.3	53677.1	52831.6	ko00982,ko01100,ko04080
MW0110322	CH4N2O	Urea	Alcohol and amines	Amines	61.04	60.0324	0.8197	M+H	1.72292	2	0.7275	rp	57-13-6	1176	HMDB0000294	6	C00086	853955	14637.7	65758.1	697.556	27054.3	4844.97	233171	125601	123197	193409	176712	462.221	65313.9	225120	117783	38390.4	384182	529.668	541213	18979.1	341874	4046.92	64998.6	3052.58	93053.3	92487.8	93184.6	94133.1	92919.6	93366.6	ko00220,ko00230,ko00240,ko00330,ko00780,ko01100,ko02010,ko05120
MEDN0305	C4H9N3O2	Creatine	Organic acid and Its derivatives	Organic acid and Its derivatives	132.077	131.07	0.9357	M+H	0.7	3	0.6182	rp	57-00-1	586	HMDB0000064	7	C00300	95052.3	107299	142068	82061	203510	246404	10318.5	34034.3	604101	646726	382090	172188	283855	137223	327206	131867	324034	91838.1	113776	187605	224889	167607	123033	243527	165877	166295	168984	166480	164003	163628	ko00260,ko00330,ko01100
MW0169518	C6H14N2O	N-Acetylputrescine	Alcohol and amines	Amines	153.1	130.111	0.7783	M+Na	1.025	3	0.894	rp	5699-41-2	122356	HMDB0002064	3252	C02714	1402.2	2819.3	4586.21	645.454	3918.05	2585.54	4628.43	983.333	1020.83	1902.88	408.034	8641.08	4657.11	113.729	1673.22	1332.04	1710.09	1009.88	330.718	2005.12	2296.05	2422.18	779.41	2083.86	1955.44	1910.22	1272.65	2224.36	1972.15	2003.8	ko00330,ko01100
MW0128216	C19H20O3	(E)-1,7-bis(4-hydroxyphenyl)hept-4-en-3-one	Aldehyde,Ketones,Esters	Ketones	296.135	296.141	2.9239	M+	10.676	2	0.6939	rp	56973-65-0	23786382	HMDB0138206	-	-	5754.25	9872.87	14019.8	965.473	18594.9	28554.3	85503.1	778.887	10196.4	10188.7	12905.1	12762	21804.2	5723.37	12030.8	23068.9	9108.41	30847.4	2414.33	14416.2	11464.9	15428.3	11445.7	20715.2	17426.4	17288.5	17795.9	17194.4	17175.4	16682	--
MW0121894	C13H22N4O2	6-Amino-1-Butyl-5-(Cyclopentylamino)pyrimidine-2,4(1h,3h)-Dione	Aldehyde,Ketones,Esters	Ketones	305.136	266.174	3.2727	M+K	0.69	4	0.733	rp	568555-61-3	2363705	-	-	-	1013.7	3931.22	2561.26	14689.3	4822.39	17754.1	5188.25	22826.2	10171.4	20081	6346.55	1500.52	29991.6	17776.3	11256	1067.94	13787.2	2408.27	12919.1	23589.9	24551.7	13662.2	1724.45	11377.3	2174.3	2368.91	1298.15	1946.12	2014.43	2188.63	--
MW0002943	C10H12Cl2N2O3S	2-chloro-N-[4-chloro-3-(dimethylsulfamoyl)phenyl]acetamide	Benzene and substituted derivatives	Benzene and substituted derivatives	348.953	309.995	2.4324	M+K	8.92125	4	0.5701	rp	568544-03-6	3860347	-	-	-	1461.19	1095.06	277.743	1972.86	656.342	1987.17	473.257	1914.7	632.327	1316.15	1345.4	277.384	996.878	212.439	510.708	392.119	1898.14	415.874	774.954	1258.52	1534.11	540.777	2265.95	737.748	1030.25	971.981	999.969	739.863	1063.89	1002.15	--
MW0010553	C21H20O8	alpha-Peltatin	Lignans and Coumarins	Lignans	423.104	400.116	3.1316	M+Na	0.455618	4	0.7387	rp	568-53-6	92129	-	-	-	536.734	126.748	448.94	340.316	826.439	77.1688	133.25	1058.86	218.14	188.175	362.806	330.24	183.745	219.654	290.321	127.975	231.482	331.719	219.741	474.355	416.074	470.373	441.613	189.365	388.318	350.685	445.174	406.068	381.702	220.341	--
MW0151875	C19H21NO3	Isothebaine	Alkaloids	Alkaloids	334.14	311.152	2.2172	M+Na	4.641	4	0.8965	rp	568-21-8	11281	-	-	C09550	442.224	4488.92	5665.89	8856.43	2103.76	1572.94	42208.2	113.053	65.7679	1017.25	881.345	3926.93	11582.4	4354.03	6870.09	16465.1	338.51	35254.5	48.6201	1627.5	606.176	5739.34	1816.53	11167.5	5871.84	5985.57	5990.73	5895.46	5866.84	5624.15	--
MADP0544	C6H11NO2	(+/-)-High Proline	Amino acid and Its metabolites	Amino acid derivatives	281.149	129.079	1.7553	2M+Na	11.1488	1	0.7625	rp	56633-75-1	2761541	HMDB29444	-	-	299.858	26783.4	11401.8	254.188	14955.7	3000.05	272996	582.801	7342.51	2062.27	296.768	12961.8	30408.7	77011.3	3221.79	164841	62.8454	288160	103.999	3563.13	252.509	30996.5	6527.52	150178	30745.4	29638.8	30217.3	30312.9	28228.3	29921.4	--
MW0107620	C11H18N2O2	3-Isobutylhexahydropyrrolo[1,2-a]pyrazine-1,4-dione	Amino acid and Its metabolites	Small Peptide	675.335	210.137	2.366	3M+2Na-H	9.56975	4	0.5599	rp	5654-86-4	102892	HMDB0034276	-	-	169.381	551.908	578.69	183.854	95.512	83.5809	3219.96	242.367	866.021	309.115	469.262	282.501	745.461	4831.89	518.797	7546.16	93.5602	12339.5	122.383	252.569	110.287	378.666	203.455	1015.6	530.338	304.628	478.309	427.454	486.226	475.305	--
MW0141191	C12H22N2O2	1,8-Diazacyclotetradecane-2,9-dione	Aldehyde,Ketones,Esters	Ketones	268.196	226.168	4.4963	M+CH3CN+H	13.417	3	0.6789	rp	56403-09-9	16	HMDB0033567	-	C04277 | C20990	38891.4	34290.4	31558.5	40046.6	36633	38734	43343	37804.4	37277	29628.9	35671.5	38782.3	28080.5	36615	32399.1	33758.4	38450.5	38565.6	27107.3	35414.6	17286	40312.8	33624.4	37242.6	38701	39849.5	38526.6	38374.4	38143.4	37542.7	--
MW0000246	C31H39N5O5	Ergocornine	Alkaloids	Alkaloids	561.302	561.295	2.1268	M+	16.9585	2	0.6606	rp	564-36-3	73453	-	-	C09162	16179.8	3539.63	192786	13830.8	24769.5	2263.18	14874.7	67.0073	50396.1	119318	1701.85	85409.4	35267.9	35897.6	227149	188105	35804.1	200223	50738.3	91895.3	24852.6	310030	29045.7	48887	83845.6	77847.8	89158.2	77754.9	75282.2	70026.9	--
MW0007805	C34H56N2O12	Metoprolol tartrate	Benzene and substituted derivatives	Phenolics	671.379	684.383	11.0537	M+H-CH2	6.83019	4	0.8553	rp	56392-17-7	441308	-	-	-	5475.4	5581.82	7422.07	7546.9	6224.12	7906.34	6601.04	5543.8	3538.99	2905.42	5296.3	4315.49	6293.3	4158.91	5461.19	6929.09	3225.54	4860.01	5885.42	4065.35	2040.42	8358.01	4577.81	8022.27	6872.59	7162.66	6772.69	6774.29	6557.96	6007.51	--
MW0152074	C16H20O3	Lacinilene C 7-methyl ether	Aldehyde,Ketones,Esters	Ketones	440.177	260.141	1.2422	3M+Na+2K-H	0.6115	4	0.7349	rp	56362-72-2	108125	HMDB0036456	-	C09695	382.206	4446.32	1680.34	617.849	556.778	2225.76	36260.5	123.242	1053.45	236.071	1933.3	862.945	3203.55	284.856	501.148	519.271	355.048	841.882	128.775	356.204	93.1111	2281.25	1471.7	1469.5	770.578	616.086	853.643	787.832	772.968	807.06	--
MW0116826	C21H28O4	11-Nor-9-carboxy-delta-9-tetrahydrocannabinol	Heterocyclic compounds	Heterocyclic compounds	345.202	344.199	1.4658	M+H	4.58942	2	0.708	rp	56354-06-4 | 104874-50-2	108207	HMDB0062770	96631	-	95.0544	305.457	20602.2	28164.7	3845.06	141.272	3679.25	106.336	571.138	4694.21	149.052	5994.96	15737	6800.24	62099.9	11503.6	4077.17	16176.1	1262.14	21229.8	1055.93	63345.6	6145.91	3288.16	8330.08	8301.48	8284.91	8950.31	7979.82	7567.14	--
FDATN00490	C16H14FN3O	Afloqualone	Others	Medicine	235.031	283.112	1.176	2M+Na+3K-H	5.22575	4	0.635	rp	56287-74-2	2040	-	-	-	7449.51	7194.77	6100.63	13458.5	9647.11	5493.86	4407.18	21207.4	16799.8	8733.16	839.34	8261.42	9215.97	14469.5	4458.86	7868.47	6214.85	2505.36	7988.61	4678.62	6477.93	7187.16	5902.14	11041.4	7917.27	8050.42	8045.74	8243.51	7970.64	7905.93	--
MADP0489	C14H30O8	Heptethylene glycol	Alcohol and amines	Alcohols	357.179	326.194	2.9402	2M+Na+K	0.17025	4	0.7458	rp	5617-32-3	79718	HMDB0061835	-	-	128.168	1142.61	1109.6	501.874	680.171	210.079	13802	177.458	759.398	196.631	381.432	1386.24	331.55	2542.98	84.3845	10225.8	34.6872	15000.3	323.824	522.223	311.048	7420.44	169.139	787.376	1571.62	1518.3	1582.63	1571.82	1535.38	1493.94	--
MW0169829	C13H15NO2	Securinine	Heterocyclic compounds	Heterocyclic compounds	294.18	217.11	1.1262	M-H+2K	7.22894	1	0.8759	rp	5610-40-2	442872	-	43991	-	174613	120812	103027	17700.2	84518.8	9287.43	106553	1948.99	490231	47736.4	12568.5	38886.4	53375.2	506917	30639.9	328939	20285.5	71630.1	17352.5	39759.7	28777.8	156165	65158.4	104228	67162.9	66159.2	66796.4	66080.5	66297.1	64650.6	--
MW0157246	C23H34O6	Strophanthidol	Others	Others	392.225	406.236	2.3494	M+H-CH3	13.4428	4	0.5053	rp	560-54-3	258412	-	-	-	89.9351	2324.77	1573.47	1316.25	86.5723	713.196	1117.49	1800.43	14900.3	238.127	1451.79	576.259	5801.24	4055.25	254.841	7079.79	921.72	686.086	773.505	301.67	1235.2	3701.02	3126.74	4093.59	1226.38	932.97	1208.17	1149.75	1161.88	1141.91	--
MW0106988	C5H10N2O3	Glutamine	Amino acid and Its metabolites	Amino acids	185.03	146.069	1.0931	M+K	3.18276	1	0.7451	rp	56-85-9	5961	HMDB0000641	5614	C00064	172432	64731.5	41044.5	115066	38634.1	58942.9	521.546	16837.6	44797	138806	98687.6	37412.4	49480.6	40303.5	122131	36312.1	118473	22357.2	117499	28532.5	134626	30145.9	93063.9	23521.7	57551.5	56932.1	57592.5	56951.6	57137.7	55732.2	ko00220,ko00230,ko00240,ko00250,ko00470,ko00630,ko00750,ko00910,ko00970,ko01100,ko01230,ko01232,ko01240,ko02010,ko04724,ko04727,ko04964,ko04974,ko04978,ko05230
MW0007258	C3H8O3	Glycerol	Alcohol and amines	Alcohols	223.063	92.0473	12.0249	2M+K	15.1322	2	0.6048	rp	56-81-5	753	HMDB0000131	-	C00116	1863.07	3596.31	168.051	72.3401	46.1999	27.2523	2975.48	3626.17	59.0305	430.644	244.778	46.971	147.891	24.5005	1878.38	3547.21	78.4182	30.8418	45.3771	47.7008	16.778	489.679	1973.74	3220.72	3755.34	3378.15	3453.78	3415.49	3198.57	2866.38	ko00040,ko00052,ko00561,ko01100,ko02010,ko04714,ko04723,ko04923
MW0105531	C3H7NO2	L-Alanine	Amino acid and Its metabolites	Amino acids	90.0549	89.0477	0.9025	M+H	1.48377	1	0.9344	rp	56-41-7	5950	HMDB0000161	-	C00041	1233.31	17210.3	32717.5	9341.21	21843	11426.8	163784	1948.56	18547.1	9019.61	14905.7	15740.8	26314.7	19824.3	35299	35980	4075.52	129862	2359.51	17945.2	3997.29	36920	12947.8	57626	26571.2	26985.8	26847.2	27273.6	26858.7	27026.8	ko00250,ko00270,ko00430,ko00450,ko00470,ko00970,ko01100,ko01200,ko01230,ko02010,ko04122,ko04974,ko04978,ko05230
MW0107116	C2H5NO2	Glycine	Amino acid and Its metabolites	Amino acids	151.951	75.032	0.7534	M-H+2K	1.325	3	0.8854	rp	56-40-6	750	HMDB0000123	20	C00037	6286.23	3360.38	26551.5	50433	57223.2	2414.19	42158.7	1729.64	3757.76	13124.8	9471.45	37490.2	22784.9	20633	50898	17476.4	15776.6	44372.9	28874.4	8480.83	8628.14	37476.7	8570.08	40636.6	18401.8	18323.5	18689.5	18507.7	18277.2	18342.5	ko00120,ko00230,ko00260,ko00310,ko00440,ko00470,ko00480,ko00630,ko00730,ko00860,ko00970,ko01100,ko01200,ko01230,ko01240,ko02010,ko04080,ko04721,ko04974,ko04978,ko05230
MW0125165	C5H6N2OS	Methylthiouracil	Heterocyclic compounds	Heterocyclic compounds	180.978	142.02	5.2463	M+K	11.3453	2	0.6942	rp	56-04-2 | 1123-10-0 | 91795-77-6	667493	-	44256	C19265	455958	477706	536118	422304	385623	388364	452332	439146	407436	401648	402387	403021	386856	560295	385618	358792	363862	342156	383570	380430	380184	364709	348399	380826	315065	294885	327681	313961	318061	307836	--
MW0120663	C9H9N3	4-phenyl-1H-pyrazol-5-amine	Heterocyclic compounds	Heterocyclic compounds	198.043	159.08	13.8254	M+K	4.11825	4	0.657	rp	5591-70-8 | 57999-06-1	79703	-	-	-	64613.8	47507.8	70709.8	69359.3	74868.9	66693.9	64209.2	15349	82553	78409.1	94091.9	9820.28	341965	84058	15043.1	101867	64193.8	45591.5	86754.6	17356.2	326982	17401.2	60266.4	45495.7	75562	71983.5	48690.6	72201.7	83755.7	78983.9	--
MW0015095	C22H29FO6	6beta-Hydroxydexamethasone	Aldehyde,Ketones,Esters	Ketones	263.135	408.195	5.7733	M+H-C6H10O4	0.448315	4	0.7389	rp	55879-47-5	63050	-	-	-	2892.11	1882.43	3044.17	3324.26	3395.48	3383.74	1559.31	4010.43	3309.91	3848.79	3821.06	2750.3	1831.53	3665.3	914.303	3176	3942.74	2966.9	3074.31	2789.16	3364.16	2682.8	2802.4	3920.28	2934.26	3070.33	2909.28	3070.96	3097.32	2774.06	--
MW0007589	C17H19NO2	Mepronil	Benzene and substituted derivatives	Benzene and substituted derivatives	287.182	269.142	5.466	M+NH4	18.9136	2	0.6391	rp	55814-41-0	41632	-	-	C18548	15906.1	31151.6	16573.7	48583.3	38762.1	49781.7	30459.7	79302.3	32199.8	38228.3	22080.9	14542.9	28426.6	37608.8	52085.7	59579.3	50230.9	29529.1	67210	53873.6	75927.8	32377.7	26234.8	36375.8	13683.6	12210.2	12638.5	12907.6	12142.1	8711.31	--
MW0106127	C27H40N4O4	Ceanothine D	Amino acid and Its metabolites	Small Peptide	507.287	484.305	3.2146	M+Na	0.0910583	4	0.7477	rp	5574-24-3	131750854	HMDB0029337	-	-	46.5383	670.434	4831.97	314.133	851.171	141.515	252.645	54.3596	1656.24	342.637	807.827	862.225	1909.3	17778.8	116.966	11785.5	52.9596	213.873	160.033	100.447	112.312	2782.69	1746.26	1130.93	769.168	846.813	823.453	777.284	779.066	648.301	--
MW0141979	C12H7Cl3	2,3,6-Trichlorobiphenyl	Benzene and substituted derivatives	Benzene and substituted derivatives	256.964	255.961	12.6057	M+H	9.19989	3	0.702	rp	55702-45-9	41540	-	-	-	524938	553404	494448	561807	499256	324931	566498	488610	386739	516571	395131	487466	367201	465104	517764	491608	459156	346632	389315	380805	485504	361078	366203	379306	469003	433676	439014	450001	426228	421528	--
MW0154497	C8H8N4O4	Nifuradene	Aldehyde,Ketones,Esters	Ketones	225.063	224.055	0.8446	M+H	1.113	4	0.7229	rp	555-84-0	9568055	-	-	C19272	485.961	1288.13	2084.05	1367.4	1949.11	127.921	864.001	1904.21	2811.61	1018.66	196.056	425.422	1020.21	1469.02	9733.19	2758.53	337.451	3414.84	471.106	631.253	170.178	3499.21	774.515	3512.46	894.837	888.454	720.418	969.866	1072.41	925.153	--
MEDP1685	C18H39NO3	Phytosphingosine	SL	SPH	318.3	317.293	6.2551	M+H	1.79228	1	0.7879	rp	554-62-1	122121	HMDB0004610	7066	C12144	2.33552e+06	4.95638e+06	5.25176e+06	1.64828e+06	5.38914e+06	2.4855e+06	2.54686e+06	5.81572e+06	8.09026e+06	4.62513e+06	5.33759e+06	6.64477e+06	4.1423e+06	5.73391e+06	4.68758e+06	3.00331e+06	6.30191e+06	5.12367e+06	2.43819e+06	2.12764e+06	4.78457e+06	3.94963e+06	7.39372e+06	4.89232e+06	3.11147e+06	3.89821e+06	3.51069e+06	3.63013e+06	3.62916e+06	3.6644e+06	ko00600,ko01100
MW0157150	C42H68O14	(3beta,4beta,21alpha)-21,23-dihydroxyolean-12-en-3-yl-2-O-beta-D-galactopyranosyl-beta-D-Glucopyranosiduronic acid	Terpenoids	Triterpene Saponin	819.436	796.461	2.6239	M+Na	17.4616	4	0.7088	rp	55304-02-4	21607811	HMDB0034651	-	C19865	21.9205	138.934	593.658	792.602	117.971	253.517	39.9458	14248.2	374.306	413.363	1732.64	49.356	4434.34	2101.13	3267.94	10190.3	90.9488	178.966	110.531	194.809	71.7898	3875.71	57.061	3513.05	1098.39	1039.42	980.595	1068.8	1047.52	1038.78	--
MW0122892	C30H26F6N4O2	Antrafenine	Heterocyclic compounds	Heterocyclic compounds	611.184	588.196	10.5638	M+Na	1.70776	4	0.7091	rp	55300-30-6	68723	HMDB0015488	-	-	2375.56	1830.35	1713.04	814.074	405.516	1116.07	435.36	1222.87	185.974	471.341	929.889	827.676	1268.46	1185.18	3003.29	29361.6	103944	99368	42402.6	14852.5	6505.57	4230.83	4828.46	5440.63	2378.78	2129.77	2553.03	3307.51	2962.54	4005.93	--
MW0126267	C34H34N4O4	protoporphyrin IX	Heterocyclic compounds	Heterocyclic compounds	563.265	562.258	11.2695	M+H	2.67757	2	0.9038	rp	553-12-8	4971	HMDB0000241	78	C02191 | C75594	12621	355946	437085	6621.71	11464.9	67667.8	832922	21562.7	27489.3	98487.2	43089.5	61982.7	63862.5	6594.57	23036.8	119547	6918.97	146030	6336.6	88828.3	4975.41	10274.8	42824.6	17826.3	104071	94790.4	95845.3	98025	91189.4	88848.6	--
MW0126223	C19H24N2O2	Praziquantel	Heterocyclic compounds	Heterocyclic compounds	335.167	312.184	2.5073	M+Na	11.5524	2	0.7798	rp	55268-74-1	4891	HMDB0015191	-	C07367	34.4551	39.0158	152.349	1002.39	53.1565	800.008	27.0547	97.9937	87.1535	100.511	112.242	26.6185	106.581	114.381	115.923	191.311	55.2489	267.432	119.353	40.2133	42.6898	67.5434	139.152	86.7014	1818.87	1893.45	1818.96	1871.96	1849.95	1880.12	--
MW0110047	C9H10O3	Tropate	Organic acid and Its derivatives	Organic acid and Its derivatives	149.059	166.063	1.8131	M+H-H2O	1.3311	2	0.881	rp	552-63-6	10726	HMDB0062590	-	C01456	61087.6	91198.8	107898	100995	69146.9	80000.7	313538	28511.8	61636.9	57982.4	100631	96464.2	154415	83367.4	234826	134169	57610.2	223743	44646.5	64315.5	65308.4	127134	74884.3	162025	102872	101480	101171	101295	100609	100439	--
MW0107837	C20H38N6O4	Leupeptin	Amino acid and Its metabolites	Small Peptide	391.276	426.296	4.4963	M+H-2H2O	9.45751	2	0.6478	rp	55123-66-5 | 103476-89-7 | 24365-47-7	72429	-	44689	-	38323.5	40982.8	38293	36133	35945	38060.5	35455.1	35728.7	39508.3	42031.1	40892.1	41129.6	36849.5	44476.9	42304.5	37612.5	39200	35261.2	36430.2	37042.8	39464.3	39045.2	34128.9	35447.1	36997.7	37525.4	36850.7	36944.9	36915	36186.5	--
MW0144290	C10H20NO4+	Aclatonium	Aldehyde,Ketones,Esters	Esters	257.097	218.139	3.169	M+K	0.583	4	0.7356	rp	55077-25-3	2009	-	-	C20131	1506.15	2004.94	1289.08	3440.25	5255.57	2299.29	215.012	730.238	2840.47	855.934	765.279	1493.52	397.413	2201.2	464.552	2075.21	1352.46	1815.2	766.18	1168.75	2407.56	6049.04	1683.72	1391.93	2019.74	2211.98	1952.59	1876.71	1799.54	2012.52	--
MW0126092	C13H9N3O	Phenazine-1-carboxamide	Alcohol and amines	Amines	262.038	223.075	4.6952	M+K	3.905	4	0.6613	rp	550-89-0	120282	-	-	-	115.582	347.343	754.516	364.684	120.607	315.021	10241.9	116.72	107.269	226.091	289.176	133.994	780.982	288.362	39.7515	559.6	131.911	1120.72	277.915	1312.02	458.221	1143.05	2374.84	417.424	1270.47	1595.17	1236.61	1034.41	1361.46	1421.98	--
MW0111087	C8H18NO2+	Methacholine	Tryptamines,Cholines,Pigments	Cholines	160.133	160.134	0.8197	M+H	1.28364	1	0.5777	rp	55-92-5	1993	HMDB0015654	-	C07471	26587.9	201321	73867.6	16174.4	40715.3	124453	202870	4797.7	65477.9	79065.6	117096	37074	98030.3	78821.4	27531.7	55998.1	22983.7	103338	73458.3	229520	106420	74883.1	271514	67735.8	121112	121515	121154	124374	119104	122642	--
MW0106698	C10H15O3PS2	Fenthion	Benzene and substituted derivatives	Benzene and substituted derivatives	344.981	278.02	0.6954	M-2H+3Na	23.3575	2	0.6002	rp	55-38-9	3346	HMDB0033209	-	C14420	1222.33	4536.41	1234.39	172.619	6410.27	8671.76	1914.4	43688.9	6636.94	756.019	6961.02	8581.54	3759.03	1835.28	2048.55	4723.54	956.341	2863.56	518.596	5186.5	4029.47	321.267	2390.36	5903.47	2641.8	2598.75	2554.53	2577.44	2462.96	2639.32	--
MEDP1645	C7H7NO	Benzamide	Alcohol and amines	Amines	122.057	121.053	1.9951	M+H	5.14403	1	0.5517	rp	55-21-0	2331	HMDB0004461	-	C09815	592128	1.72406e+06	2.03285e+06	857642	1.32581e+06	1.81976e+06	3.50697e+06	1.34105e+06	587548	1.01941e+06	924963	777400	2.28474e+06	486776	1.73121e+06	1.12273e+06	608468	2.13859e+06	1.49381e+06	2.88196e+06	963101	2.25828e+06	2.42287e+06	1.61004e+06	1.54834e+06	1.53172e+06	1.52904e+06	1.52665e+06	1.52114e+06	1.50097e+06	--
MW0015225	C12H20O3	7-oxo-11-Dodecenoic acid	FA	Oxidized lipids	230.175	212.141	5.2836	M+NH4	1.59155	2	0.5418	rp	54921-60-7	4374065	-	43202	-	22661.9	21564.3	24585.5	21332	26768.8	24666.7	25005.7	25319.3	26789.8	23957.5	28824.4	28331.6	44378.5	21857.1	19101.7	19901.5	24273.9	32080.5	25180.5	22760.3	27800.3	27531.7	25348.7	19380.5	22596.9	22736.2	22532.5	22283.1	22531.5	22615.3	--
MW0007190	C17H18F3NO	Fluoxetine	Benzene and substituted derivatives	Benzene and substituted derivatives	332.119	309.134	8.4478	M+Na	8.04113	2	0.7076	rp	54910-89-3	3386	HMDB0014615	-	-	186086	165378	179534	191531	388.371	160256	287053	740.118	179385	4192.79	158066	171081	180886	452.358	214705	758.486	399.949	344.047	450.371	173224	361.216	192994	161583	1035.95	43727.1	43730.8	42319.6	41986.9	42469.1	39657.8	--
MW0114365	C22H22FN3O2	Droperidol	Alcohol and amines	Alcohols	446.12	379.17	11.145	M-2H+3Na	3.29087	2	0.5936	rp	548-73-2	3168	HMDB0014593	-	-	1375.51	18.0912	17.2062	9.03536	15.0383	4.56871	1272.01	4.95914	9.61228	68.531	417.338	53.3644	190.188	4.90573	763.715	16.7978	9.20523	488.983	12.6479	17.4668	3.64109	191.848	1093.36	5.24212	887.455	879.255	910.937	878.662	832.743	858.654	--
MW0121973	C10H6BrNO3	6-Bromo-2-hydroxyquinoline-4-carboxylic acid	Organic acid and Its derivatives	Organic acid and Its derivatives	223.972	266.953	0.7866	M+H-CO2	7.7605	4	0.5892	rp	5463-29-6	228464	-	-	-	789.518	1217.61	6071.06	5140.43	12235.7	931.665	25578.3	1098.88	1038.79	563.114	3910.92	4948	2061.8	3856.48	14402.6	6041.84	965.425	19671.5	1264.68	1855.04	905.176	12699.3	2460.57	10499.2	4441.52	4489.76	4562.89	4568.01	4724.66	4082.46	--
MW0168969	C24H40N2	Conessine	Heterocyclic compounds	Heterocyclic compounds	420.34	356.319	8.4443	M+CH3CN+Na	13.4235	2	0.6595	rp	546-06-5	441082	-	44134	C06545	580880	578132	530841	576961	623997	578907	539763	571926	571012	575858	581098	539287	553414	531361	590070	552866	572383	585309	560563	539857	516419	527452	516259	451266	501144	503504	489019	492487	496282	480771	--
MW0052489	C28H44O2	Doxercalciferol	Alcohol and amines	Alcohols	377.316	412.334	5.4577	M+H-2H2O	5.5183	2	0.6779	rp	54573-75-0	5281107	-	-	C08211	4622.28	2035.72	3287.7	1550.13	2646.46	2594.86	3791	2680.97	3334.42	2540.85	2795.26	2057.33	3872.98	3116.83	3151.37	2515.36	2990.58	2856.26	3504.23	3458.04	2394.12	2556.05	3637.54	2852.63	3328.5	2929.03	2984.18	2656.28	2944.55	2209.38	--
MW0143715	C18H26N2O2S	6-[(4Ar,8as)-octahydroquinolin-1(2h)-ylsulfonyl]-1,2,3,4-tetrahydroquinoline	Others	Others	669.352	334.171	2.8823	2M+H	6.22102	2	0.6902	rp	5455-90-3	221226	-	96308	-	4756.72	6034.16	43931.1	266.096	25559.2	15478.5	75.572	124.226	81778.9	12279.7	9227.52	12625.5	69920.5	74607.3	53935.9	42999.7	8146.09	118.384	234.362	21199.2	5275.89	28826.2	8240.55	1164.86	19715	19697.5	20119.8	19929.8	18854.4	20734.8	--
MW0111103	C7H18N2	2-Amino-1,1-dimethylethylisopropylamine	Alcohol and amines	Amines	391.429	130.147	2.6155	3M+H	2.4965	4	0.6913	rp	5448-29-3	79532	HMDB0062730	-	-	93.9709	69.5682	2842.42	102.125	2279.46	274.374	145.077	44007.6	709.759	380.339	328.148	389.881	2297.11	5587.63	1543.84	314.788	86.0083	473.444	137.009	872.497	176.196	1553.83	1294.81	132.2	635.611	589.384	611.708	420.624	613.821	551.042	--
MW0106811	C10H18N4O5	Gln-Gln	Amino acid and Its metabolites	Small Peptide	274.129	274.128	1.1259	M+	8.48809	2	0.6301	rp	54419-93-1	7010588	HMDB0028795	23971	-	1746.51	3373.06	67.8653	730.499	184.725	698.254	842.387	3488.41	149.51	4370.58	102120	195.527	2272.47	867.894	289.016	673.625	25.5754	355.55	57.5867	279.584	337.913	504.778	4414.34	2537.9	7594.45	7499.97	7795.85	7502.64	7507.68	7114.54	--
MEDL02767	C18H37NO2	Palmitoylethanolamide	FA	Others	298.273	299.282	9.5421	M+H	2.25225	1	0.7259	rp	544-31-0	4671	HMDB0002100	-	C16512	10266.8	120905	15521.2	57464	26211.6	53518.3	79819.2	66346.6	85969.6	175325	50687	22387.1	162760	31012.2	30684.6	109279	122448	48977.8	91176.2	196746	85681.1	104008	20723.1	37407.6	24926.1	25191.8	26304.4	25442.9	25581.9	22400.3	ko04080
MW0124017	C7H7Cl2N3O2	Ethyl 5-amino-2,6-dichloropyrimidine-4-carboxylate	Aldehyde,Ketones,Esters	Esters	207.967	234.992	1.1664	M+H-C2H4	8.83	4	0.5715	rp	54368-62-6	70700302	-	-	-	3436.69	2595.11	5109.83	8118.34	10746.8	6186.43	470.917	13526.1	8373.93	2915.46	940.165	9940.43	3154.69	5770.48	1884.43	3222.13	7005.44	2953.12	7743.43	4802.49	3334.07	4343.4	2126.06	4588.16	4627.57	4233.2	3933.36	3845.2	4280.09	4348.09	--
MW0146907	C16H23NO2	Bufuralol	Heterocyclic compounds	Heterocyclic compounds	262.177	261.173	7.0705	M+H	5.17224	3	0.6704	rp	54340-62-4 | 57704-15-1	71733	-	-	-	26818.1	25132.7	29051.1	27026.9	33000.8	30170.3	27654.8	27840.9	27728.5	29257.9	27721.3	29140.5	25878.5	29982.5	27646.8	28044.8	27872.1	30691.5	27208.4	28669.4	27455.4	26776	25629.3	26733.1	25675.3	26096	25310.7	25549.2	24754	25087.1	--
FDATP01719	C8H19N	Octodrine	Others	Medicine	207.158	129.152	4.687	M+CH3CN+H	6.60125	1	0.5526	rp	543-82-8	10982	-	-	-	158964	164310	161800	191257	171107	178219	158051	152387	155252	152676	160905	174692	163358	160068	176520	184111	150101	155903	149700	159814	158633	160901	164816	175539	153427	152040	152751	154039	153404	149619	--
MW0054299	C5H12N4O3	L-canavanine	Amino acid and Its metabolites	Amino acid derivatives	253.01	176.091	4.3306	M-H+2K	4.21545	2	0.7786	rp	543-38-4	439202	HMDB0002706	3238	C00308	19859.8	19425.9	18592	25178.5	29528.3	19073.3	24062.9	15825.3	17064.6	15675.9	19945.5	20659.5	18623.6	40487.7	28273.6	23852.6	21640.3	22773	18482.9	21238.6	28966.8	29155.1	21085.9	24273.7	18808.8	18889	19545.9	18706.4	18519.5	17836.5	--
MW0105421	C4H7NO3	Acetylglycine	Amino acid and Its metabolites	Amino acid derivatives	184.002	117.043	5.2836	M-2H+3Na	18.3165	2	0.6543	rp	543-24-8	10972	HMDB0000532	5517	-	98859.3	93334.9	86786.4	79676.3	105693	95559.4	108337	114798	102768	100599	107783	103955	85208.5	89618.8	103738	129528	95622	64919.6	93022.1	187540	101005	103588	102414	104365	110921	110807	116800	109550	106003	105952	--
MW0159363	C10H13BrCl4	Violacene	Others	Hydrocarbon derivatives	376.877	353.893	1.7635	M+Na	12.3413	4	0.5198	rp	54279-01-5	15096493	-	-	C17107	1234.03	162.155	20903.2	804.676	1061.02	504.398	105.297	120.608	791.09	2211.36	484.371	27797.3	2963.03	186.055	3530.88	231.038	505.879	188.001	1883.14	851.951	2746.49	132.232	4026.31	294.358	1494	1534.92	1455.17	1087.01	1408.61	1427.38	--
MW0115599	C3H4Cl2	(E)-1,3-Dichloropropene	Others	Hydrocarbon derivatives	132.958	109.969	13.8545	M+Na	0.439043	3	0.5768	rp	542-75-6	24726	HMDB0013592	-	C18627	18940.4	33703.8	40981.8	40516.3	38884.3	41738.7	44070.6	44800.6	32662.3	32815.7	41030.8	44786.5	43063.2	42512.7	41775	38645.6	42039.5	44439.8	47126.5	41247.8	60112.7	41999.7	28325.1	41914.9	54291	63347.6	57936.7	59581.3	53677.4	56343.4	--
MEDN0345	C8H10N4O3	1,3,7-Trimethyluric acid	Amino acid and Its metabolites	Amino acid derivatives	274.092	210.075	1.0057	M+CH3CN+Na	3.63639	2	0.7016	rp	5415-44-1	79437	HMDB0002123	-	C16361	51133	101521	38242.8	255.873	50850.4	30029.7	11237.9	8625.86	88581.9	74705.3	112639	10847.2	89647.8	94160.2	5200.28	79792.2	25357.5	16164.2	55370.8	91042.3	56660.9	52084.1	33187.2	42023.6	47454.9	49521.4	47838.8	49456.1	43734.1	47694.2	ko00232
MW0104125	C10H15NO6	Diethyl (carboxymethylamino)methylenemalonate	Organic acid and Its derivatives	Organic acid and Its derivatives	292.102	245.09	1.0102	M+H+HCOOH	4.84325	4	0.6425	rp	54132-81-9	1570605	-	-	-	29059.8	119062	41905.9	104.046	61012	36796.4	21804.7	11469.7	116169	90877.7	58993.3	22376.3	110859	101288	13508.6	90738.5	34102.7	21461.6	74325.2	47097.2	71248.8	51719.6	34061.5	45797	49714.7	52478.1	51944.7	51572.9	49581.9	46082.9	--
MW0114889	C16H30O	3-Methylcyclopentadecanone	Aldehyde,Ketones,Esters	Ketones	280.263	238.23	10.4226	M+CH3CN+H	2.04057	2	0.693	rp	541-91-3	10947	HMDB0034181	-	-	30380.7	96353.3	31239.1	55128.7	39781.4	59763.5	62328.4	60487.5	60056.5	62941.6	79343.6	31299.8	138513	45532.3	31658.7	40231.2	52528	43027.4	44180.3	87965.2	197814	82834.9	41030.4	70565.8	55710.8	58538.4	56494.7	56096.4	53985.8	54600.6	--
MW0106621	C5H8Cl3NO3	Carbocloral	Aldehyde,Ketones,Esters	Esters	257.941	234.957	1.1097	M+Na	4.94075	4	0.6406	rp	541-79-7	10944	-	-	-	1179.62	506.15	313.909	103.326	143.14	583.461	904.365	1451.76	14627	831.502	2455.84	245.42	116.422	5256.65	383.18	84.6527	263.3	379.64	226.35	1341.55	1175.58	415.353	396.296	354.385	640.079	581.392	636.568	621.869	672.564	623.525	--
MW0169387	C7H15NO3	L-Carnitine	Amino acid and Its metabolites	Amino acids	200.068	161.105	0.7617	M+K	1.725	3	0.8873	rp	541-15-1	10917	HMDB0000062	52	C00318	10754.8	9181.88	12480.7	3746.98	30375.2	9060.33	8779.89	7833.55	15987.3	14049.2	5340.57	13999.2	9369.45	7031.15	16000.7	9622.5	8546.77	5719.35	21989.1	9648.92	19947.1	5147.47	12425.7	9836.2	9418.37	9295.98	9099.66	9395.14	9347.17	9340.27	ko04714,ko04976,ko05415
MW0119750	C19H25N3O	2-Amino-5-butyl-4-(furan-2-yl)-6-pentylpyridine-3-carbonitrile	Heterocyclic compounds	Heterocyclic compounds	334.196	311.2	2.1596	M+Na	3.09375	4	0.9283	rp	5403-72-5 | 362622-06-8	1897510	-	-	-	156.409	9301.56	14958.4	4761.92	2560.38	6039.73	20375.9	220.674	6359.64	897.267	1333.8	7106.23	10110.6	15385.6	374.215	98401.6	94.4061	34052.3	307.444	8190.41	1409.93	14730.1	8713.69	71611.2	11217.8	10876.5	11321.1	11234.9	11257.2	10060.7	--
MW0049235	C22H30O	Desogestrel	Alcohol and amines	Alcohols	311.232	310.23	5.035	M+H	11.6642	4	0.5291	rp	54024-22-5	40973	HMDB0014449	-	C07629	4020.07	4458.28	2685.91	6670.33	3216.61	11306.4	9762.64	17127.4	11313.5	15637.2	6933.9	1868.47	7370.73	13932.7	9899.19	8559.69	16733.8	3701.41	22416.3	21697.3	34982.9	13986.5	1347.28	5287.39	4063.06	4214.05	3772.8	4212.91	4043.91	4198.83	--
MW0127171	C2H6S2	1,2-Ethanedithiol	Others	Others	210.994	93.9911	13.6261	2M+Na	12.771	4	0.514	rp	540-63-6	10902	HMDB0031707	-	-	30668.1	30643.4	34674.5	24993.3	35040.6	30673.7	31329.5	21690.9	33936.7	33405.1	35380.9	36835.7	30016.3	33955.5	33969.6	33963	31945.7	33051.6	33727.2	31579.5	32694.4	4251.03	25082.7	23304.5	27818	27870.4	28736.7	22575.9	26521.9	27207.8	--
MW0061057	C11H22O2	Pentyl hexanoate	FA	Others	390.357	186.162	6.7763	2M+NH4	1.43814	3	0.6636	rp	540-07-8	10886	HMDB0036229	-	-	33550.4	46553.8	35763.5	36711.4	30125.8	54590.1	31218.2	34063.4	37682.8	30047	29885.4	33040.8	33260.6	38684.3	37623.7	29675.7	32577.5	31235.4	32175.9	30133.2	29214.6	24989.2	33758.4	26517.7	33085.6	33675.2	32624.2	32591.3	32523	31195.8	--
MW0124481	C6H7N3O	Isoniazid	Heterocyclic compounds	Heterocyclic compounds	179.09	137.059	12.1493	M+CH3CN+H	5.05297	2	0.6737	rp	54-85-3	3767	HMDB0015086	-	C07054	75177	69879.3	82242.5	82404.3	87575.8	87150.9	85824.4	66825.3	85569.3	85773.2	82059.9	85192.8	88268.5	83680.7	74108.4	72983.3	85756.7	87377.4	79614.3	84844.9	80420.8	84873.9	76493.1	67904.6	73993.4	79483.5	77146.8	77634	77105.1	76969.5	ko00983
MW0009533	C15H19NO	Pronetalol	Benzene and substituted derivatives	Benzene and substituted derivatives	230.157	229.147	2.2255	M+H	0.83925	4	0.7295	rp	54-80-8	4930	-	44357	-	5182.2	58809.7	32459.3	30577.4	9638.49	9794.09	148686	10046.7	25577.3	2212.61	4225.96	24294.7	50692.2	84003.6	108429	77306.7	683.028	149219	317.528	19164	10003.9	87456.5	54236	124712	48837.9	45511.5	46283.6	45948.8	44055.4	44740.4	--
MW0000398	C11H16N2O2	Pilocarpine	Alkaloids	Alkaloids	247.086	208.121	7.6866	M+K	4.5555	4	0.6482	rp	54-71-7	5910	HMDB0015217	-	C07474	361.464	1282.72	353.822	669.204	274.317	460.503	7553.9	304.149	2368.38	368.986	70.6978	359.817	246.162	1091.99	496.268	3521.39	1880.06	832.945	440.215	718.019	2818.35	16669.5	17599.4	8735.91	1491.94	1529.32	1473.95	1507.37	1507.51	1524.3	--
MW0008900	C14H11Cl2NO	N-benzyl-2,4-dichlorobenzamide	Benzene and substituted derivatives	Benzene and substituted derivatives	280.027	279.022	1.8137	M+H	6.92375	4	0.8537	rp	5397-16-0	220918	-	-	-	8534.99	14346	20508.3	18395.1	10642.9	9825.8	58239.9	5895.83	11550.3	3975.9	11692.2	12591.9	25767.9	15400.3	38878.7	23991.7	7827.22	39670.3	5108.44	11425	9163.92	21204.7	11026.9	27515.7	14425.1	14447.9	14741.9	14350.3	14503.9	14069.8	--
MW0013256	C24H29FO7	Triamcinolone acetonide 21-carboxylic acid	Organic acid and Its derivatives	Organic acid and Its derivatives	466.228	448.19	5.8148	M+H+NH3	9.52355	4	0.5606	rp	53962-41-7	22798797	-	-	-	1249.6	1909.69	392.983	1690.79	3066.48	172.487	84.1781	369.206	301.456	1771.01	167.657	641.657	312.717	404.14	20272.5	171.31	3166.86	1206.21	283.547	3584.79	1013.54	587.386	3210.71	2474.15	1313.46	1301.56	1349.55	1306.23	1329.24	1139.84	--
MW0104696	C5H10BrNO	2-Bromo-N-propylacetamide	Alcohol and amines	Amines	217.962	178.995	13.7714	M+K	1.43775	4	0.7153	rp	5395-67-5	220796	-	-	-	87856.9	75214.5	86181.9	83510	91831.5	244076	214348	92634.7	103894	89174	97538.3	257825	93204.7	95481.9	101172	95395.5	89717.6	98610.7	93362.7	97490.6	104527	71542.4	86106.9	90380.2	109174	98788.5	120237	105364	109061	113371	--
MW0000002	C5H8O	4-Pentyn-1-ol	Others	Hydrocarbon derivatives	126.091	84.0575	2.2978	M+CH3CN+H	1.32713	2	0.7096	rp	5390-04-5 | 390-04-5	79346	-	24049	-	111963	93217.3	65368.4	145117	39812.5	101988	63230.1	2945.51	69072.1	61057.5	79080.4	44629.7	80989	63131.1	142799	43250.1	85822.2	90119.6	93489.8	76650	96354.8	57594.8	72263.9	39093	74013.6	74029.9	75289.7	74101.3	73863.3	71780.9	--
MEDL02295	C10H15NO	Hordenine	Benzene and substituted derivatives	Phenolics	250.082	165.115	2.366	M+K+HCOOH	2.93823	1	0.6196	rp	539-15-1	68313	HMDB0004366	7055	C06199	531.387	18596.3	18011.9	12202.8	7369.1	12305.1	128312	1837.47	8721.72	2642.86	24172.1	15416.7	38939.2	23343.8	24195.3	37450.7	2973.69	90685.3	1299.21	11215	5163.71	39233.9	16499.8	48845.1	26728.3	27486.8	27515.9	28021.6	28020.2	28030.8	ko00350,ko01100
MW0010288	C11H20	1,4-Undecadiene	Others	Hydrocarbon derivatives	286.175	152.156	1.3664	3M+3K-H	6.24825	4	0.6158	rp	53786-93-9	5358328	HMDB0032712	-	-	138.655	786.49	987.643	298.671	133.867	35.7809	20907	15163	645.29	65.5735	22.077	108.977	1057.57	22320	70.7252	58811.4	305.215	4927.24	316.712	279.416	52.8921	1200.56	132.534	20503.6	1514.81	1546.71	1646.16	1522.8	1478.8	1274.55	--
MW0014514	C10H14O	4-Isopropylbenzyl alcohol	Alcohol and amines	Alcohols	173.092	150.105	0.8363	M+Na	6.16275	4	0.8674	rp	536-60-7	325	HMDB0031817	-	C06576	961.594	22045.7	122068	136509	40822.5	23292.1	13420.9	3916.86	61079.1	24346.9	17060.4	40570.3	77230.1	98295.7	215458	175070	23193.1	175680	12783.9	71986.1	43744.3	306200	49370.1	147965	68390	68000.7	69257.6	68127.5	68267.4	66649.3	ko01100
MEDP1796	C10H16O	Perillyl alcohol	Alcohol and amines	Alcohols	135.117	152.12	2.899	M+H-H2O	0.0608213	1	0.7059	rp	536-59-4	10819	HMDB0003634	6969	C02452	41815	87.0675	111.35	495.526	132.561	16226.1	174.158	26242.5	256.813	208.489	49850.4	15099.8	100.943	18224.2	32529.3	37385.9	398.963	14850.5	97.7137	93.9883	12867.3	5568.71	32577.2	51454.1	17297.6	16243.1	16674.1	16663.2	16559.1	15458.5	--
MW0124047	C13H12ClNO3	Ethyl 7-chloro-4-hydroxy-8-methylquinoline-3-carboxylate	Aldehyde,Ketones,Esters	Esters	266.053	265.051	0.8446	M+H	3.9275	4	0.6609	rp	5350-94-7	219161	-	-	-	714.891	329.083	1160.8	269.009	1847.82	394.714	7077.39	96.7128	4354.23	810.995	102.451	1416.23	416.695	1316.2	5630.43	5982.29	409.593	3569.78	1179.42	154.951	383.605	4498.66	131.188	12946.2	778.052	741.719	663.874	756.766	774.376	818.71	--
MW0169955	C7H7NO2	Trigonelline	CoEnzyme and vitamins	CoEnzyme and vitamins	138.054	137.048	0.8197	M+H	1.1417	2	0.7233	rp	535-83-1	5570	HMDB0000875	273	C01004	15962.2	56132.5	38257.5	20053.9	21144.7	13968.9	7344.83	9069.4	13750.4	12854.7	29371.2	28899.8	5912.81	20263.3	23095.9	23798.6	7131.89	33800.8	5463.74	9465.95	10564.1	25133	10970.9	49122.2	36944.2	34939.6	32441.7	29903.1	28502.2	38944	ko00760
MW0158046	C30H20N4O6	Trichotomine	Benzene and substituted derivatives	Benzene and substituted derivatives	305.034	532.138	5.3996	M+2K	8.86134	4	0.571	rp	53472-14-3	442120	-	-	C09247	802.911	6057.76	5912.01	1008.73	583.097	1604.11	14984.7	76.5447	571.765	2283.72	283.089	2745	216.24	2052.57	1782.09	4884.48	1541.62	5627.17	1087.78	3254.45	3160.47	2456.91	3866.83	2490.34	3179.16	3367.39	3434.74	3375.19	3325.96	3371.15	--
MW0000084	C20H24N2O3	3-Hydroxyquinidine	Alkaloids	Alkaloids	698.385	340.179	2.3246	2M+NH4	9.94813	2	0.702	rp	53467-23-5 | 129702-12-1	13217486	-	2228	-	70.5395	58.3277	611.608	542.027	219.927	850.505	15546.3	39.8854	4291.84	240.015	465.965	105.389	8602.88	1296.76	8656.58	27811.9	239.293	11176.3	260.64	77.4059	34.9365	8883.61	83.7351	27185.3	1519.02	1526.15	1526.76	1511.06	1537.57	1501.67	--
MW0117729	C12H21NO	Pimeclone	Aldehyde,Ketones,Esters	Ketones	182.153	195.162	9.4092	M+H-CH2	11.714	4	0.5284	rp	534-84-9	197861	-	-	-	372.612	186.806	8271.14	1232.32	1712.32	222.877	1163.85	231.327	387.387	693.741	2145.23	257.017	17310.7	1587.16	2660.59	1701.98	735.874	270.649	3620.49	4255.32	19213.1	4195.47	901.138	3041.52	743.526	748.706	870.718	517.669	660.912	772.184	--
MW0049160	C10H18N2O3	Dethiobiotin	Organic acid and Its derivatives	Organic acid and Its derivatives	467.222	214.132	1.4492	2M+K	3.52802	2	0.7987	rp	533-48-2	445027	HMDB0003581	3351	C01909	1027.52	1510.67	8336.96	647.597	1421.22	1341.51	7448.31	242.059	294.507	1323.35	1844.14	34.7795	2603.98	12793.4	1943.62	25692.1	304.547	19802.2	236.025	2659.61	1146.27	22363.4	68.1387	12279.6	7841.73	7828.62	7673.64	7660.54	7529.13	7689.25	ko00780,ko01100,ko01240
MW0141342	C38H60O9	Croton factor F1	Aldehyde,Ketones,Esters	Esters	683.417	660.424	5.6985	M+Na	3.43142	4	0.6712	rp	53202-98-5	334044	-	-	C09153	1942.72	10742.4	989.598	453927	403400	379805	94826.6	854.274	16052.4	4939.19	374616	405462	56635.6	429659	508851	494966	6894.66	561802	403820	27020	14701.6	70583.5	382950	483810	42663.9	42614.8	38099.9	45960.7	42304.9	44663.5	--
MW0124399	C12H18O4	Butopyronoxyl	Heterocyclic compounds	Heterocyclic compounds	244.154	226.12	7.8198	M+H+NH3	1.273	4	0.7192	rp	532-34-3	10760	-	-	C19142	1838.13	1251.55	3176.69	4007.28	877.271	1180.79	1703.21	1412.94	1077.87	745.147	1154.31	1328.18	1156.11	745.995	1154.6	1904.18	1704.58	1266.34	756.92	1211.49	1464.33	1550.55	2148.84	492.839	734.966	883.866	799.196	560.497	698.054	751.466	--
MW0141789	C26H24ClN7O4	Terephthalanilide,4''-bis(2-imidazolin-2-yl)-, dihydrochloride	Benzene and substituted derivatives	Benzene and substituted derivatives	556.154	533.158	2.2676	M+Na	11.5722	4	0.7803	rp	5318-78-5	24184794	-	-	-	83.7893	3329.95	5105.01	1551.6	1432.76	1975.78	1798.56	470.281	2508.69	300.561	98.2669	160.506	330.774	2768.68	85.864	6458.56	184.021	14040.3	1572.34	1583.8	78.466	2561.6	1824.76	4473.94	2621.26	2330.11	2402.78	2262.84	2374.06	2011.27	--
MW0137105	C10H8O3	7-Methoxycoumarin	Benzene and substituted derivatives	Benzene and substituted derivatives	223.063	176.047	10.7465	M+HCOO+2H	9.61777	2	0.6645	rp	531-59-9	10748	HMDB0029758	-	C09268	12.6845	15.4654	21.8797	7.62899	2.80947	3.73865	2.77871	36.6935	28.0696	285.464	9.27376	1.81024	9.2482	7.66922	3.96179	0.657084	9.91981	5.01076	7.28668	5.42933	1.21401	4.54733	5.4945	3.64061	1528.79	1538.78	1563.48	1528.66	1534.68	1490.29	--
MW0002102	C7H4F4O	2,3,4,5-Tetrafluorobenzyl alcohol	Benzene and substituted derivatives	Benzene and substituted derivatives	383.043	180.02	2.1459	2M+Na	2.06925	4	0.7009	rp	53072-18-7	2734080	-	-	-	997.822	453.579	427.322	317.223	390.409	195.005	326.165	286.891	279.402	467.677	402.027	478.939	129.059	1160.01	464.327	314.942	203.659	205.958	164.236	111.144	184.729	101.864	208.189	621.077	328.565	310.97	370.237	331.521	228.652	318.469	--
MW0116174	C6H4N2OS	Oxazolo[4,5-B]pyridine-2-thiol	Aldehyde,Ketones,Esters	Ketones	277.95	152.004	0.9025	3M+Na+2K-H	6.41625	4	0.6128	rp	53052-06-5 | 211949-57-4 | 7243-02-9	658727	-	-	-	220.687	712.21	996.092	940.679	1683.99	826.91	847.586	16254.4	634.799	357.712	311.749	1788.15	142.098	1743.69	467.462	343.227	961.847	1205.68	910.75	919.67	713.71	1286	806.774	489.665	784.982	569.519	729.248	740.33	684.134	588.837	--
MW0137263	C16H12O6	Acetylsalicylsalicylic acid	Organic acid and Its derivatives	Organic acid and Its derivatives	283.065	300.063	3.1318	M+H-H2O	13.6569	2	0.6704	rp	530-75-6	10745	-	44416	-	34190.6	29833.9	27176.6	37422.8	34654	32803.1	27042.5	43186.1	30899.7	34774.9	39385.9	32636.3	25610.9	29082.2	34822.3	24672.1	36734	26527.8	30184.3	35827.7	37819.1	30023.9	35199.4	29056.9	33146.8	33240.1	33578.6	33534.4	33319.4	33147.6	--
MW0007823	C14H10Cl4	Mitotane	Benzene and substituted derivatives	Benzene and substituted derivatives	358.904	319.951	0.7534	M+K	11.9942	4	0.7745	rp	53-19-0	4211	HMDB0014786	-	C75491	53.9557	8525.59	2023.07	269.226	63.7799	15655.8	3303.41	2214.31	625.697	339.3	10218	1780.78	6889.84	845.572	119.595	1538.35	534.948	1253.06	291.638	7678.38	4526.31	165.314	2115.78	744.796	4152.88	4104.54	4197.3	4358.75	4107.51	4182.18	--
MW0012920	C21H45O6P	1-Octadecyl Lysophosphatidic Acid	GP	PA	488.31	424.295	10.2565	M+CH3CN+Na	1.43021	2	0.7475	rp	52977-29-4	12051354	HMDB0011144	45219	-	276.07	40023.3	10573.5	5768.75	8746.96	4139.25	66050.5	313.151	7566.28	5855.65	13419.3	27508.6	16120.9	166.164	2027.75	43204.1	2990.7	30257.5	704.866	20270.4	2281.1	4589.75	12200.1	17568.3	15945.6	14942.4	14878.6	14526.9	12513.6	14792.6	--
MW0109320	C11H20N2O3	Pro-leu	Amino acid and Its metabolites	Small Peptide	495.255	228.147	1.1428	2M+K	1.8292	2	0.7328	rp	52899-07-7	444109	-	23647	-	12020.5	16890.3	699472	55638.8	24137.1	12217.7	34782.9	108471	39053.5	62821.5	2460.35	93258.2	79519.2	85167.1	101853	79598.9	45364.7	42168.6	14878	131354	24273	251171	44826.9	31427.2	65053.9	69084.5	62643.3	64616.5	61848.4	59282.5	--
MEDL02551	C27H44O7	20-Hydroxyecdysone	Steroids	Steroid	525.286	480.309	4.181	M-H+2Na	11.3771	2	0.6598	rp	5289-74-7	5459840	HMDB0030180	-	-	971.606	655.646	264.454	360.521	466.772	424.553	170.059	211.608	86.3398	167.299	174.242	150.074	50.9676	74.844	152.152	45.2721	32.4482	70.7931	22.1753	22.2846	66.0714	71.6531	19.9061	45.5404	788.28	721.134	642.618	674.15	628.638	724.03	--
MW0169715	C14H21NOS	Prosulfocarb	Benzene and substituted derivatives	Benzene and substituted derivatives	251.132	251.134	4.5046	M+	2.87198	2	0.7058	rp	52888-80-9	62020	-	-	C18760	40598	38314	39081	37641.8	43076.8	37729.4	41568.3	38359.1	40762	37314.7	36197.4	40485.5	36006.8	39207.3	34438	40365.9	36065.5	41377	38755.2	39493.6	35856.2	45971.9	41413.9	50606.7	37407.5	37552.5	37866.2	37887.4	36769.2	38208.1	--
MW0113239	C6H10O7	5-keto-D-gluconic acid	Organic acid and Its derivatives	Organic acid and Its derivatives	217.038	194.043	12.6306	M+Na	18.6011	2	0.5484	rp	5287-64-9 | 815-89-4	5460352	HMDB0011731	-	C01062	62923.6	61379	175918	199197	97009.8	117556	176809	186868	87029.1	90981.5	46332.9	91970.9	182306	62669.9	197421	165564	256943	128888	91160.1	93769.1	125104	90108.2	257717	39943.8	139196	144094	166350	147905	131143	153908	--
MW0111931	C8H8O4	Gallacetophenone	Aldehyde,Ketones,Esters	Ketones	244.961	168.042	13.1947	M-H+2K	1.90339	2	0.6146	rp	528-21-2	10706	-	85166	-	326864	105739	158376	112926	474348	66653.7	118170	106433	111200	114089	340224	111131	158556	112300	99987.1	150919	138690	64455.4	82677	65394.6	116078	90298.3	71240.1	124955	154655	146964	151532	158864	183243	118835	--
MW0107090	C13H24N4O4	Glycyl-L-prolyl-L-lysine	Amino acid and Its metabolites	Small Peptide	323.171	300.18	2.1268	M+Na	8.49708	2	0.7544	rp	52766-29-7	24944865	-	20897	-	5131.98	90479.4	71978.1	859.388	22266.8	14427	55447.8	363.781	20096	15365.8	38667.4	44451.9	76183.8	30979.8	26452.5	68005.9	10842.1	67262.2	13479.7	23370.2	166.939	8878.13	20004.6	44084.8	31928.4	31078.9	31563.8	31486	31296.7	30342	--
MW0168534	C5H4O2S	2-Thiophenecarboxylic acid	Heterocyclic compounds	Heterocyclic compounds	256.982	127.993	0.77	2M+H	13.0002	4	0.761	rp	527-72-0	10700	-	-	D08568	845.375	1502.26	1156.74	399.021	2548.2	119.327	614.756	11908.7	45999.1	2219.15	1472.8	464.19	476.446	5170.7	1162.1	5383.39	1002.83	1681.37	1558.6	2094.1	1328.46	3592.18	2446.37	13103.2	3287.64	3149.06	3163.84	3175.86	3198.6	3102.77	--
MW0012825	C24H52NO6P	1-O-Hexadecyl-sn-glycero-3-phosphocholine	GP	PC	482.36	481.353	9.1265	M+H	2.05193	1	0.8739	rp	52691-62-0 | 97288-09-0	162126	-	-	-	328.492	382200	63577.8	25370.5	31910.2	13126.3	86024.7	96.4841	24280.2	23569.1	46280.9	138050	122095	1011.93	8073.73	139559	3592.5	36915.3	666.43	66601.7	478.174	9811.05	47605.7	23515.4	49483.2	49693.2	51259.4	49873	49591.3	48173	--
MW0114810	C31H38N2O7	Manumycin A	Aldehyde,Ketones,Esters	Ketones	295.119	550.268	3.3474	M+H+K	5.6305	4	0.6273	rp	52665-74-4	6438330	-	-	-	133.205	456.549	528.1	6517.98	143.147	63.7998	60.3557	36770.9	997.29	193.471	131.056	720.265	1420.92	2687.84	1828.39	5921.38	157.705	3729.78	111.748	206.057	222.317	5449.99	90.5669	768.462	708.266	638.264	709.863	683.869	573.481	726.655	--
MW0009282	C13H11NO3	Osalmid	Others	Medicine	247.118	229.074	3.8803	M+NH4	14.0233	2	0.6738	rp	526-18-1	4602	HMDB0003156	-	-	52287.6	46468.9	50417.6	53808.1	47911.6	45029.5	81530.4	69913.1	50405.9	40580.1	44416.1	48043.2	50826.4	50940.1	60452.9	58012.4	46112.7	66695.9	47876.7	48673.8	181.969	54214.1	45214.2	57357.2	52916.8	51023	53834.6	53900.3	52511	52981.7	--
MW0001324	C25H42O2	5-[(Z)-Nonadec-10-enyl]benzene-1,3-diol	Benzene and substituted derivatives	Phenolics	375.321	374.318	9.9409	M+H	1.20175	4	0.7208	rp	52483-22-4	75368812	-	-	-	6519.33	3296.08	3644.41	34403.5	9950.98	355.209	4355.33	9548.22	19750.3	6130.86	17928.7	4097.97	97883.4	17260.5	33750.9	17247.2	26104.4	6848.91	35309.1	34307.1	127709	46398.1	876.385	50799	5759.48	4915.42	5398.4	5390.73	3466.27	5226.37	--
MEDP0327	C13H16N2O4	N-γ-Acetyl-N-2-Formyl-5-Methoxykynurenamine	Amino acid and Its metabolites	Amino acid derivatives	282.138	264.111	4.5046	M+NH4	13.9093	1	0.6028	rp	52450-38-1	171161	HMDB0004259	-	C05642	671146	692147	674027	781918	801854	747508	741040	831269	792627	670974	723998	766014	656305	739737	822361	736116	767871	737832	647395	783025	728202	740592	719605	758175	742390	723934	733637	726512	722793	700928	ko00380
MW0168224	C32H48O10	Debromoaplysiatoxin	Heterocyclic compounds	Heterocyclic compounds	593.319	592.325	4.2808	M+H	14.7691	4	0.7389	rp	52423-28-6	440576	-	-	C05148	2051.93	2092.34	4296.89	2125.49	378.756	1930.92	1987.85	2387.27	1482.75	5310.73	6683.26	1857.69	3347.44	7396.67	2933.35	138.61	611.258	1918.96	126.309	8521.67	1082.71	636.116	2443.84	1717.97	2113.82	2000.92	2058.28	2229.49	2060.97	1895.98	--
MW0012578	C22H30O5	16-phenyl tetranor Prostaglandin E1	Hormones and hormone related compounds	Hormones and hormone related compounds	357.203	374.209	8.4188	M+H-H2O	3.20392	2	0.726	rp	52344-27-1	35021687	-	45594	-	63.0266	1439.05	1857.48	123.7	40.8792	544.775	28394.7	172.433	178.508	82.2617	350.836	105.997	1353.77	3674.07	181.167	12419.5	168.916	12469.9	25.9239	1472.37	264.1	5667.39	327.72	11114.3	2619.01	2720.81	2662.75	2684.22	2457.03	2581.22	--
MW0111001	C11H19N3O	Dimethirimol	Heterocyclic compounds	Heterocyclic compounds	209.153	209.153	7.4035	M+	3.875	2	0.7133	rp	5221-53-4	135424353	-	-	C18784	35669.1	40401.4	39266.1	68955.6	48429.8	71475.3	40173.4	17630.3	21479.5	17652.1	25474.4	48254.8	44887.9	42848.4	47387.9	55558.8	25816.3	17981.2	23926.6	15971.4	17597.6	24680.4	38777.1	44199.4	29991	28254.1	29009.1	28250.4	27966.6	28755.2	--
MW0141122	C44H84NO8P	Dioleoylphosphatidylcholine	GP	PC	786.6	785.593	10.925	M+H	1.34639	2	0.8558	rp	52088-89-8	5364680	-	45202	-	151890	175352	476.63	8482.11	33316.4	167210	232064	395578	288119	184024	131093	90032	24344.1	254961	452871	211011	144925	189851	655780	117775	420246	102400	240767	206500	199123	214760	189343	169807	199938	177378	--
MW0009819	C17H16O7	Sulochrin	Benzene and substituted derivatives	Benzene and substituted derivatives	297.082	332.09	9.6917	M+H-2H2O	17.995	2	0.6362	rp	519-57-3	160505	-	-	C00495	9.46744	3.23105	13.7407	8.47651	0.715997	1.54758	1.17036	31.2688	15.0916	120.145	12.1571	2.33899	2.46005	1.11795	2.26811	4.1638	9.36403	3.05606	5.22559	4.02774	0.837313	1.94387	1.86551	1.26897	1019.21	1039.93	1023.69	1013.41	1007.36	963.097	--
MW0145095	C41H62N12O11	Angiotensin (1-7)	Benzene and substituted derivatives	Benzene and substituted derivatives	450.235	898.466	2.9742	M+2H	0.112525	4	0.7472	rp	51833-78-4 | 39386-80-6	123805	HMDB0001035	-	-	75.1616	167.295	36.2956	90.8177	411.937	174.155	8792.23	221.736	113.651	136.721	90.9617	107.565	120.457	275.922	100.313	7095.82	52.8654	2772.19	139.623	134.726	114.949	99.6348	61.0792	1675.34	492.404	579.334	528.419	550.634	373.905	497.113	--
MW0140958	C49H71N13O10	[Sar1] Angiotensin II	Others	Others	1002.53	1001.54	1.3126	M+H	14.6636	4	0.7402	rp	51833-69-3	10373777	-	-	-	381.865	91.0823	7282.24	1924.76	1782.5	132.752	4803.94	101.659	34223.1	2257.29	4962.7	402.334	12877.9	51304.1	14355.3	32402.3	789.015	1174.74	646.975	1477.14	1163.43	33373.8	2854.18	2830.48	2373.71	2017.94	2110.91	2145.46	1852.23	2127.04	--
MW0141271	C20H31FO3	11beta,17beta-Dihydroxy-9alpha-fluoro-17alpha-methyl-5alpha-androstan-3-one	Aldehyde,Ketones,Esters	Ketones	361.219	338.226	4.3306	M+Na	10.692	4	0.543	rp	51773-60-5	236179	-	-	-	3455.41	20125.9	2260.27	29634.8	39727.4	41155.4	58907.9	33048.7	29771.5	12794.4	23448.3	1353.74	70528	58383.4	19306.9	12317.3	9351.44	15350.7	26682.1	93425.9	79010	44476.3	2603.28	54152.9	11177.9	11500.8	10748.9	11389.4	11386.2	11400.8	--
MW0009904	C9H8N4OS	Thidiazuron	Benzene and substituted derivatives	Benzene and substituted derivatives	243.038	220.042	0.8101	M+Na	2.796	4	0.6848	rp	51707-55-2	40087	-	72579	C18812	115.969	55.7841	595.862	61.9205	218.847	110.992	7817.55	565.863	45.2061	63.885	205.367	456.911	139.41	112.796	88.9307	687.029	114.219	3955.97	107.953	103.198	141.049	213.565	256.469	840.47	363.189	344.671	375.11	328.923	347.953	157.26	--
MW0002908	C13H9ClO	2-Chlorobenzophenone	Benzene and substituted derivatives	Benzene and substituted derivatives	149.987	216.034	13.7963	M+2Na+K-H	0.48175	4	0.7381	rp	5162-03-8 | 51330-06-4	78838	-	-	-	3758.57	11419.5	25264.8	14515.5	29113.4	18989.3	28728.9	11644.8	12570.3	15958.5	14775.4	18028.3	13583.2	15256.1	10314.3	12822.4	21925.8	24858.7	50436.5	14622.1	19231.3	17632	16620.7	15896.3	16327	15875.7	14117.2	16636.5	17236.3	16366	--
MW0152629	C17H23N3O3	H-Leu-Trp-OH	Amino acid and Its metabolites	Small Peptide	318.181	317.174	3.3516	M+H	1.35	3	0.6263	rp	5156-22-9	6992319	-	65031	-	86.4505	19893.7	10796.6	422.177	12556.2	25788.9	97539.1	31.5531	13277.7	280.136	554.907	11275.4	14391.6	59402.2	5774.55	133028	2702.19	138053	195.542	4130.5	374.46	20520	5726.16	97330.3	19415.4	19302	18974.7	19816.8	18955.9	18023.3	--
MW0002167	C8H10O3	2,3-Dimethoxyphenol	Benzene and substituted derivatives	Phenolics	326.163	154.063	6.6627	2M+NH4	8.6052	2	0.6977	rp	5150-42-5 | 25155-26-4	78828	HMDB0131479	-	-	6888.9	8347.66	6453.15	8555.49	7550.18	7732.43	6859.33	5807.31	11182.4	8699.95	6491.24	9146.11	11650	9302.48	5881.52	5871.35	8871.76	9819.51	6742.89	9118.13	9651.95	9083.52	6875.21	6238.88	9376.06	8484.86	8728.99	8051.6	8230.55	8721.03	--
MW0106488	C3H8N2O2	2,3-Diaminopropionic acid	Organic acid and Its derivatives	Organic acid and Its derivatives	180.978	104.059	12.2531	M-H+2K	2.67045	2	0.6831	rp	515-94-6	364	-	-	C06393	1.00922e+06	470454	580709	951508	513941	925406	519447	896003	1.00763e+06	917708	937454	954296	917216	960080	931687	907433	1.01725e+06	976666	566294	841912	899981	514734	575840	858083	764373	615950	761484	736097	729573	762624	--
MW0123331	C10H16N6S	Cimetidine	Heterocyclic compounds	Heterocyclic compounds	505.243	252.116	1.9041	2M+H	13.0638	2	0.6778	rp	51481-61-9	2756	HMDB0014644	-	C06952	2392.89	6767.11	150608	13491.7	52311.2	17239.8	896.605	536.157	138581	54236.5	19278.1	54218.6	113084	82810.2	58883.9	67870.8	46635.8	16988.6	34526.7	113661	11743.8	139254	38369.6	15965.6	55747.7	55867.1	54928.2	55432.1	55221.1	53474.4	--
ZINC338128	C19H15NO4	Homomoschatoline	Alkaloids	Alkaloids	344.087	321.1	4.8693	M+Na	2.23	4	0.6972	rp	5140-38-5	145779	-	-	-	2431.2	1795.17	1250.65	1041.51	1265.4	657.251	563.046	926.829	184.57	3336.68	1511.84	1288.39	1674.28	157.843	557.946	662.407	880.232	1123.98	2234.54	278.338	1091.45	281.021	1119.57	675.205	591.706	564.466	568.925	589.335	552.211	603.411	--
MW0113848	C4H8O2	Acetoin	Aldehyde,Ketones,Esters	Ketones	89.0596	88.0524	2.0858	M+H	1.37587	2	0.6897	rp	513-86-0	179	HMDB0003243	103	C00466	2465.03	2415.4	3405.57	4804.33	4118.59	3328.12	730.437	4559.38	2244.34	1625.8	2148.56	1952.09	1280.82	2765.45	1195.25	1072.13	2656.49	529.093	1629.98	1005.88	2593.12	1342.62	1492.87	1713.34	7939.64	8013.68	8553.79	7996.8	8037.89	6409.51	--
MEDL01937	C4H10O2	2,3-Butanediol	Others	Saccharides and Alcohols	157.017	90.0681	12.6389	M-2H+3Na	8.98097	2	0.61	rp	513-85-9	262	HMDB0003156	-	-	1.08849e+06	1.24787e+06	1.6747e+06	836136	1.29287e+06	572780	775136	376953	941546	1.4295e+06	1.29496e+06	1.36846e+06	610321	1.40722e+06	732814	926277	717678	1.36412e+06	806238	1.31459e+06	638935	862082	596710	564679	1.08339e+06	1.15586e+06	1.06262e+06	1.01915e+06	1.17078e+06	1.15544e+06	--
MEDP2105	C16H34O9	3,6,9,12,15,18,21-Heptaoxatricosane-21,23-diol	Benzene and substituted derivatives	Benzene and substituted derivatives	388.253	370.22	3.1233	M+NH4	2.16415	1	0.8696	rp	5117-19-1	78798	-	-	-	2672.67	6755.48	15323.4	24685.1	9761.91	25786.3	6147.52	10013.5	139877	6501.1	6336	3579.4	6184.71	13887.5	5647.03	2942.51	3872.36	2758.45	10067.4	4022.79	4792.23	4465.76	9974.84	4980.52	55894.9	57410.4	56262.7	56297.8	55957.5	55262.8	--
MW0102838	C20H30O	Totarol	Terpenoids	Ditepenoids	325.199	286.23	0.7451	M+K	8.33575	4	0.8296	rp	511-15-9	92783	-	-	-	2289.03	4549.06	14299.4	4574.67	20249.9	12089.6	2586	449.116	5708.19	8884.08	4955.59	15619.7	39529.6	18972.9	11445.7	5395.41	3321.66	3612.25	3638.68	6563.43	7803.9	28397.6	7952.9	8186.65	10530.3	10721	10707.2	10600.5	10610.8	10033.3	--
MW0126471	C18H23N5O6	8-Demethyl-8-(dimethylamino)riboflavin	Heterocyclic compounds	Heterocyclic compounds	428.157	405.165	2.4324	M+Na	2.05744	4	0.7011	rp	51093-55-1	49867612	-	-	C21647	84.1809	194.265	5918.21	204.493	1079.53	137.029	11462.5	54164.7	794.433	1284.84	579.046	1127.23	8390.31	1275.16	4825.85	2366.51	100.602	10955.2	80.5534	1732.22	281.618	74.589	1374.55	438.314	836.141	836.554	900.294	832.482	806.819	534.866	ko01100
MW0106110	C6H15N2O2+	Carbastat	Others	Others	295.226	147.113	9.2429	2M+H	17.4262	2	0.6563	rp	51-83-2	2551	HMDB0014555	-	-	1313.2	40273	22051	1061.8	23982.1	24616	144309	986.65	2645.3	10463.8	105389	13004.8	91734.6	46495.7	40302.6	64927.6	1864.26	80079.3	527.546	41057.7	1810.27	54455	19711.8	92239.5	44345.2	48059.7	45107.3	42702	43603.9	40011.2	--
MW0169268	C5H9N3	Histamine	Amino acid and Its metabolites	Amino acid derivatives	240.195	111.08	7.0705	2M+NH4	7.83152	2	0.7117	rp	51-45-6	774	HMDB0000870	68	C00388	69806.8	70200.5	63536.9	66781.1	65541.8	70786.1	69932.2	66689.8	58392.1	72352.9	67470.8	63602.1	62420.2	66615.2	67719.5	70075.2	65151.8	67236.8	59733.6	64608.7	62423.1	62086.3	55169.7	61214.6	61784	60947.5	60824.4	60848.6	59833.4	60357.5	ko00340,ko01100,ko04080,ko04664,ko04721,ko04750,ko04971,ko04974,ko05310
FDATN01248	C8H11NO3	(−)-Norepinephrine	Others	FDA	192.159	169.18	0.8446	M+Na	24.2708	1	0.5665	rp	51-41-2	439260	HMDB0000216	-	C00547	67281.9	51167.3	48697.7	131537	66443.1	47338.6	46601.9	23681.6	89067.7	19809.6	24654.1	57179.1	44881.6	40972.5	28989.5	35413.3	71906	60279.7	52841.9	42608	24146.5	18856.5	100489	28920.9	44943.7	44689.6	44934.7	45296.5	44729	44204.6	ko00350,ko01100,ko04024,ko04080,ko04261,ko04270,ko04540,ko04714,ko04721,ko04742,ko04923,ko04924,ko04970,ko05207
FDATN00047	C4H3FN2O2	Fluorouracil	Heterocyclic compounds	Heterocyclic compounds	214.987	130.018	1.3664	M+K+HCOOH	3.96404	2	0.7054	rp	51-21-8	3385	HMDB0014684	-	C07649	2.25581e+06	2.27238e+06	1.42005e+06	2.73752e+06	2.36327e+06	3.05862e+06	1.96835e+06	2.7945e+06	980448	757964	6714.44	1.74906e+06	2.7973e+06	1.25945e+06	1.14247e+06	1.81509e+06	1.48814e+06	1.01117e+06	2.11686e+06	2.95773e+06	723432	1.08829e+06	1.70383e+06	2.82495e+06	1.0837e+06	1.14938e+06	1.44065e+06	1.24864e+06	1.10315e+06	1.23969e+06	ko00983,ko04976
MW0123058	C7H6N2	Benzimidazole	Benzene and substituted derivatives	Benzene and substituted derivatives	157.017	118.053	4.2683	M+K	3.72243	2	0.6894	rp	51-17-2	5798	HMDB0248993	-	C02009	547803	486512	488688	548831	486003	770723	589973	552146	505953	506959	684072	241271	556573	490060	529587	472510	526538	537004	479553	1.52398e+06	518976	491678	515317	485476	340207	350793	332780	326726	247858	319139	--
MW0157037	C15H22O6	Sesamex	Heterocyclic compounds	Heterocyclic compounds	299.147	298.142	4.2475	M+H	4.0965	4	0.6574	rp	51-14-9	5796	-	-	C19146	5130.38	5709.49	8234.46	1363.57	2723.16	7606.18	4430.98	2776.05	7707.06	3488.65	6519.4	6912.34	6177.27	6425.58	953.091	4397.99	4852.56	3599.79	7348.04	5747.73	5148.03	5322.38	7039.69	6550.57	5441.72	5219.61	5202.59	5202.99	4495.41	5112.03	--
MW0012806	C25H52NO7P	1-Heptadecanoyl-sn-glycero-3-phosphocholine	GP	PC	532.337	509.348	9.3842	M+Na	1.42165	2	0.8774	rp	50930-23-9	24779463	HMDB0012108	-	C04230	111169	114441	113559	110310	121522	120252	118980	115457	113661	112785	118800	121167	119466	104353	108193	118067	113590	112887	99763.4	106829	102542	107089	115019	106755	101014	101910	104441	101510	100889	94035.2	ko00564,ko05231
MW0053507	C27H43NO8	Germine	Heterocyclic compounds	Heterocyclic compounds	492.292	509.299	2.3743	M+H-H2O	2.24233	2	0.7703	rp	508-65-6	442976	-	-	-	6902.53	54816.5	111158	8360.25	21108.2	66164.6	145.967	469.058	66010.9	23607.4	12806.2	35780.7	36385.3	87664.3	77124.2	26882.5	6004.56	151.596	4239.92	43970.4	7788.67	20600.9	35324.4	2752.99	23020.8	22784.1	22935.7	22381.3	22777	21466.9	--
MW0146491	C27H38O4	Azafrin	Organic acid and Its derivatives	Organic acid and Its derivatives	427.29	426.277	3.2897	M+H	0.0232243	4	0.7494	rp	507-61-9	5281225	-	-	C08581	142.053	74.9889	2121.91	1195.09	111.851	1458.15	212.338	78.0561	3094.55	656.047	1293.29	186.862	855.367	366.069	35692.1	577.952	569.738	260.935	442.071	973.661	496.09	1284.86	55.7107	80.7504	1259.77	1143.2	999.971	1060.76	1119.01	900.291	--
ZINC6920381	C26H52O2	Hexacosanoic acid	FA	FFA	452.394	396.397	11.4189	M+K+NH3	15.6723	4	0.7284	rp	506-46-7	10469	HMDB0002356	6642	-	201860	150184	207678	178619	194605	190153	209927	182802	193637	181397	191919	144656	185901	165336	158527	125430	182774	219824	199354	173616	161601	171171	92119.5	168527	162780	175532	168620	160890	166984	137116	--
MW0007955	C8H8Cl2N4	Guanabenz	Benzene and substituted derivatives	Benzene and substituted derivatives	277.017	230.013	1.3002	M+HCOO+2H	17.2222	2	0.6427	rp	5051-62-7	5702063	HMDB0014767	-	C07034	85722.4	69931.8	43075.5	95738.2	92415.7	79983.2	44663.7	194089	42157.4	71412.9	25888.5	51150.1	58954.7	47577.1	32819.8	46325.7	55706.5	30897.3	94050.1	83614.6	42177.1	49284.9	70805.9	82017.9	61571.8	61573.1	62663	61739.8	62688	63649.8	--
MW0103760	C9H10BrN3O3	4-(5-Bromo-3-nitropyridin-2-yl)morpholine	Heterocyclic compounds	Heterocyclic compounds	309.98	286.991	1.2754	M+Na	1.38075	4	0.7166	rp	505052-64-2	3145504	-	-	-	1543.53	25140.2	16195.3	22645.9	9039.53	10060.5	471.594	2492.14	34266.3	2443.25	112.565	5889.76	7559.36	24419.1	4133.21	9696.5	5224.49	7572	6143.92	5935.04	19756.2	3169.34	2872.29	6573.41	8335.61	8533.43	8389.77	8382.4	8531.95	8894.49	--
MW0011832	C13H24O4	1,11-Undecanedicarboxylic acid	FA	FFA	283.127	244.167	3.0735	M+K	1.3515	4	0.7173	rp	505-52-2	10458	HMDB0002327	6622	-	37.9394	81.0384	133.229	369.293	34.3028	39.663	26776.2	35.4814	1534.08	541.809	698.247	312.79	167.753	793.86	196.088	411.788	709.446	6519.58	105.834	42.6853	68.0603	1889.17	108.953	5757.34	993.708	1084.97	967.914	904.336	1006.7	843.852	--
MW0063692	C8H14O4	Suberic acid	Organic acid and Its derivatives	Organic acid and Its derivatives	157.082	174.089	2.3163	M+H-H2O	4.73502	1	0.5124	rp	505-48-6	10457	HMDB0000893	4243	C08278	535.894	1056.92	790.605	706.903	313.174	539.697	8474.82	515.155	447.843	385.837	1499.38	539.039	1703.36	1375.8	1202.17	1668.38	381.353	169.193	286.897	4994.72	527.775	1905.39	841.457	236.996	16090	17163.5	16374.1	16060.8	16059.6	15363.3	--
MW0127291	C4H10OS	Methionol	Alcohol and amines	Alcohols	145.007	106.045	13.3772	M+K	1.04377	2	0.5842	rp	505-10-2	10448	HMDB0031716	-	-	202271	153280	213982	924641	178625	179845	212678	112961	219145	192009	216760	171731	410117	204131	236826	112897	684037	100006	228644	234281	233480	132966	118010	108743	320733	260126	268369	214088	269374	309790	--
MW0156098	C3H8O2	1,3-Propanediol	Alcohol and amines	Alcohols	59.0498	76.0524	2.3038	M+H-H2O	2.71744	2	0.9019	rp	504-63-2 | 345260-48-2	10442	-	-	C02457	103.548	116.635	87.9436	63.744	112.924	107.558	61.2194	23.3973	147.862	138.014	87.0052	50.027	63.243	23.2862	49.0425	73.6964	85.1637	1276.11	39.923	2011.63	14.5079	66.5619	56.7664	25.0473	3336.6	3519.76	3329.24	3233.22	3080.01	3188.21	ko00561
MW0112095	C4H8O	Crotyl alcohol	Alcohol and amines	Alcohols	157.017	72.0575	2.6406	M+K+HCOOH	20.8938	2	0.6202	rp	504-61-0 | 6117-91-5	637922	HMDB0033858	-	-	482171	449029	410569	459509	458268	409685	430322	519464	465438	466458	463438	411148	327105	368353	385882	369271	454131	432552	397094	440751	404103	409050	411448	255164	357850	373150	370986	360047	372103	310176	--
MW0126744	C11H12N2S	Tetramisole	Heterocyclic compounds	Heterocyclic compounds	271.024	204.072	5.3996	M-2H+3Na	0.422473	2	0.5841	rp	5036-02-2 | 6649-23-6 | 49548-36-9	3913	-	-	-	14599.2	37778.2	39930	14333.6	5821.26	12016.6	83320.9	945.087	6205.39	13738.5	4891.31	17672.9	3849.78	12489	12319.8	34800.7	11653	38256.3	10439.5	23397.6	14298.7	15391.6	24118.7	15926	22414.4	21933.9	22427.5	22062.1	21885.6	20831.6	--
MW0054155	C5H10O2	Isovaleric acid	FA	FFA	166.081	102.068	4.3383	M+CH3CN+Na	6.45	3	0.7499	rp	503-74-2	10430	HMDB0000718	109	C08262	4397.74	1813.07	2224.71	810.163	2065.63	2777.23	691.471	2258.69	1992.75	2161.83	2595.45	2696.02	982.809	2418.52	2232.37	1441.3	4176.11	691.064	1620.13	2742.67	3508.87	641.429	1871.35	2459.2	2131.5	2294.92	1571.31	2378.72	2283	2326.82	ko04974
MW0054720	C6H10O5	3-Hydroxymethylglutaric acid	Organic acid and Its derivatives	Organic acid and Its derivatives	276.933	162.053	12.2567	M-2H+3K	13.0526	2	0.5031	rp	503-49-1	1662	HMDB0000355	5344	C03761	44120.9	42786.2	47876.5	44245.1	40424.4	46420	43357	48114.4	42610.7	42953.7	43747.3	42476.9	44825.3	41956.8	44452.2	47594.7	48661.4	44672	44907.1	49943.6	39436.6	44585.3	45439.3	39260.4	44325.4	41556.6	41930.6	40742.1	40921.1	38481.2	--
MEDP1589	C10H20N2O4	Theonylleucine	Amino acid and Its metabolites	Amino acid derivatives	233.149	232.142	1.7057	M+H	1.46065	1	0.7361	rp	50299-12-2	7021827	HMDB0029065	-	-	166.02	55079	35274.5	3320.29	37140.9	7568.31	970167	30.0334	101550	6201.16	570.638	35409	36175.9	112420	7171.2	361304	124.709	874966	1450.69	8301.97	46.1966	58740.6	15133.7	282065	83170.6	81787.6	84031.6	91308.5	80826.6	76552.9	--
MW0123585	C6H8O7	D-Glucaro-1,4-lactone	Carbohydrates and Its metabolites	Carbohydrates and Its metabolites	157.017	192.027	6.0972	M+H-2H2O	9.5	3	0.6083	rp	5027-63-4	122306	HMDB0041862	-	-	211290	225571	198393	199492	213063	342959	284464	206602	214965	211471	214541	112919	231118	204416	226244	219172	204651	208666	154396	224841	233317	208327	217538	200002	203889	187646	193886	193050	186378	169548	--
MW0120160	C14H15N3O3S	4-{2-[4-(Dimethylamino)phenyl]diazen-1-yl}benzene-1-sulfonic acid	Benzene and substituted derivatives	Benzene and substituted derivatives	344.047	305.083	5.1593	M+K	1.46975	4	0.7146	rp	502-02-3	11037	-	-	-	1731.55	1243.08	1473.04	471.717	1189.57	1485.18	1411.88	755.498	1172.54	1832.54	1322.58	1182.09	2133.14	1219.08	1748.41	1171	1114.6	1427.69	986.324	1216.62	1274.25	409.054	1606.86	1198.07	1419.89	1378.48	1419.58	1360.43	1098.79	1393.93	--
MW0156386	C41H60O2	Rhodovibrin	Terpenoids	Terpenoids	315.216	584.459	6.8756	M+2Na	2.27801	4	0.6962	rp	5017-53-8	5366505	-	-	-	3115.97	5324.06	2410.13	13455.9	7085.54	9751.77	5386.31	5851.83	6037.84	4165.93	2414.12	2782.76	5784.16	3449.75	5602.16	4618.43	5867.28	5101.4	6825.34	6803.2	7389.32	4132.96	2928.57	2620.16	2810.71	2810.63	2667.62	2092.83	2811.68	2810.97	--
MW0001937	C8H10O2	Tyrosol	Benzene and substituted derivatives	Benzene and substituted derivatives	214.987	138.068	2.9322	M-H+2K	0.7	3	0.8719	rp	501-94-0	10393	HMDB0004284	7044	C06044	923804	568409	507552	579673	714161	586013	917214	930061	777199	109087	869690	793723	1.51974e+06	730142	1.63574e+06	701600	914751	816574	928702	709119	665165	931607	430354	965275	799913	1.32751e+06	1.37609e+06	1.32278e+06	1.3765e+06	1.25271e+06	ko00350,ko01100
MW0106090	C9H8O4	Caffeic acid	Organic acid and Its derivatives	Organic acid and Its derivatives	256.964	180.042	13.8212	M-H+2K	9.79097	2	0.6737	rp	501-16-6	689043	HMDB0001964	-	C01481	18352.9	19153.9	11063	19308.5	17764.9	19325.5	29096.9	19994.4	23048.8	20178.1	21226.3	12700.2	12797.5	14981.4	20438.3	27414.6	20819.1	19624	26355.2	17363.9	21246.3	15414	18004.2	19537	26223.9	24504.6	25769.8	25859.1	26548.2	24643.7	--
MW0002243	C7H4Cl2O2	2,4-Dichlorobenzoic acid	Benzene and substituted derivatives	Benzene and substituted derivatives	274.937	189.959	12.2489	M+K+HCOOH	24.2483	2	0.5555	rp	50-84-0	5787	-	-	C06670	100405	99248.5	96843.6	102039	103598	105124	102586	101911	103998	107901	102566	96647.8	106426	98571.7	97794.2	95269.7	99920.6	95120.2	104491	91739.9	97148.6	93161.2	91714.4	92520.6	97182.5	94364.3	93283.9	93905.6	92528.6	90597.9	ko01100
MEDP0081	C10H12N2O	Serotonin	Tryptamines,Cholines,Pigments	Tryptamines	177.107	176.095	2.0858	M+H	13.1	3	0.623	rp	50-67-9	5202	HMDB0000259	-	C00780	17.8679	260.713	440.327	329.242	129.315	16.0547	11431	82.1053	61.0575	31.1699	144.521	184.472	193.747	269.502	100.42	4307.11	348.573	7608.82	18.348	152.921	110.944	93.4741	168.964	3757.85	1715.4	1713.3	1691.73	1649.2	1430.03	1673.06	ko00380,ko01100,ko04024,ko04080,ko04540,ko04721,ko04726,ko04742,ko04750,ko04976,ko05207
MW0154824	C43H66N12O12S2	Oxytocin	Amino acid and Its metabolites	polypeptide	523.206	1006.44	2.0446	M+H+K	3.52033	4	0.6693	rp	50-56-6	439302	HMDB0002865	1691	C00746	148.153	93.0865	366.399	3546.55	419.904	244.842	247.417	30088.2	587.749	84.678	169.052	286.231	2859.19	3500.55	1348.62	1911.42	125.241	3112.9	553.728	61.3386	86.5776	5721.2	66.3887	650.48	749.574	714.927	775.333	795.696	794.49	866.407	--
MW0007369	C19H24N2	Imipramine	Heterocyclic compounds	Heterocyclic compounds	298.222	280.194	3.717	M+NH4	13.2108	2	0.6831	rp	50-49-7	3696	HMDB0001848	500	C07049	16602.1	52305.4	23855.9	84132.3	82148.1	180881	110379	186421	108322	127133	63799.7	18270.7	111349	104257	75280.9	66670.5	111577	66011.5	124578	192363	144595	104873	41396.1	96345.3	37563.7	30492.2	37592.8	39941.4	37024.8	35897.8	--
MW0053975	C23H32O6	Hydrocortisone acetate	Hormones and hormone related compounds	Hormones and hormone related compounds	446.253	404.22	7.7865	M+CH3CN+H	2.00087	2	0.5509	rp	50-03-3 | 42016-02-4	5744	-	41869	C02821	80487.7	66994	88296.9	109477	76270.5	148885	96307.1	118879	75150.5	69522.5	73066.5	91540.1	87950.9	64497.1	88711.1	118242	89017.8	77433.4	83092.9	78957.6	72520.2	122566	74315.7	100116	89038.7	86522.8	88333.9	86195.5	87399.5	82003.9	--
MW0009927	C7H4O3S	Tioxolone	Benzene and substituted derivatives	Benzene and substituted derivatives	191.164	167.988	6.039	M+Na	9.84631	1	0.6118	rp	4991-65-5	72139	-	43846	C75325	1990.64	1146.34	915.784	2001.03	1884.51	1535.5	1301.84	1486.03	2223.2	1489.49	731.949	1101.82	1337.96	1214.24	1025.96	1693.83	301.914	1564.66	1296.72	5279.02	1639.72	1286.65	1367.41	998.188	2795.71	2380.2	2552.81	2356.76	2473.75	1943.74	--
MW0010240	C10H12O2	Hinokitiol	Alcohol and amines	Alcohols	233.078	164.084	2.0845	M+Na+HCOOH	1.97194	2	0.7038	rp	499-44-5	3611	HMDB0035213	-	C09904	1098.17	2110.17	5798.74	5624.47	1798.54	4917.9	1023.91	1432.95	2559.26	2402.98	1885.05	1246.49	2558.05	4232.83	1480.52	1880.98	2181.27	842.927	2442.72	7378.22	2421.83	1089.1	2232.83	1369.73	13738.8	14117.9	14181.8	14303	14246.1	14181.7	--
MW0119757	C14H13NO2S	2-[(2-Phenylethyl)thio]nicotinic acid	Organic acid and Its derivatives	Organic acid and Its derivatives	282.057	259.067	4.6787	M+Na	0.7515	4	0.7316	rp	496775-95-2	888706	-	-	-	230.717	1049.58	853.383	97.4336	93.9704	1153	1521.41	104.991	106.566	220.927	223.137	349.382	1365.65	330.218	351.186	277.042	228.84	1141.14	282.997	543.351	206.992	466.713	300.148	371.89	431.189	432.101	435.844	415.701	469.589	241.955	--
MW0153429	C46H82N2O16	Megalomicin B	Aldehyde,Ketones,Esters	Esters	471.279	918.566	2.5073	M+H+Na	4.8282	4	0.6428	rp	49669-75-2	443561	-	-	-	73.7741	78.9908	108.36	115.758	493.535	465.701	82.6015	131.788	7005.59	278.534	892.25	234.869	3609.83	10436	80.4611	9823.69	134.055	3852.97	115.346	564.448	296.318	10784.1	298.721	856.707	622.665	681.943	660.563	752.457	662.918	708.951	--
MW0006086	C17H12O5	Aspulvinone E	Benzene and substituted derivatives	Phenolics	593.157	296.068	11.1574	2M+H	24.35	2	0.5104	rp	49637-60-7	54675753	-	-	C02006	12448.4	35.2225	15.2423	90.5366	1317.19	636.5	10198	35.5048	149.421	773.413	1972.41	364.132	24.4159	202.337	13312.2	68.6119	21.6606	11.0175	88.3884	24.8913	66.4773	1923.3	10986.1	24.909	6340.38	6511.38	6715.72	6506.34	6397.25	6204.37	--
MW0005841	C20H25NO4	6beta-Naltrexol	Benzene and substituted derivatives	Benzene and substituted derivatives	344.181	343.178	2.0038	M+H	7.07047	2	0.7064	rp	49625-89-0 | 20410-98-4	5486554	-	-	-	63.3228	740.451	1378.5	962.296	84.8076	339.295	57627.4	39.7779	72.5137	83.5566	72.2815	197.915	1283.25	1671.99	2346.52	13030.8	75.3593	23208.3	25.0908	555.817	67.4981	1611.6	244.127	10083.9	4221.22	4177.67	4342.76	4139.99	4026.88	4224.1	--
MW0148310	C4H8O4	D-Erythrulose	Carbohydrates and Its metabolites	Sugars	234.917	120.042	0.712	M-2H+3K	1.4	3	0.8943	rp	496-55-9	5460177	-	-	C02022	3.6713e+06	622942	1.16469e+06	3.02131e+06	1.93067e+06	389227	748555	366027	566630	2.24503e+06	874398	910007	766032	2.0436e+06	2.13414e+06	1.46706e+06	2.67836e+06	1.27918e+06	2.72429e+06	877172	1.16558e+06	1.8715e+06	1.60341e+06	1.54519e+06	1.07063e+06	1.0584e+06	1.05022e+06	1.05417e+06	1.05579e+06	1.03838e+06	--
MW0140045	C8H17NO	(-)-Hygroline	Heterocyclic compounds	Heterocyclic compounds	144.138	143.131	5.7151	M+H	2.7226	3	0.5183	rp	496-47-9	442642	-	-	C10152	28235.2	27861.6	24545.8	34725.4	27889.4	29314.1	14868.6	9079.26	10743.3	9433.91	9363.38	35993.3	19448.1	26138.8	34972.2	47148.6	12428.1	13174.4	13776.8	10182.9	10069.5	10768.8	28745.1	28233.6	18511	19121.8	18691.3	18486.7	18246.3	18340.3	--
MW0002155	C8H8O	2,3-Dihydrobenzofuran	Benzene and substituted derivatives	Benzene and substituted derivatives	103.054	120.058	1.8131	M+H-H2O	1.50575	1	0.9143	rp	496-16-2	10329	HMDB0013815	-	-	19087	29709.9	34037.5	34017.8	20587.5	25121.4	102267	8212.98	19760.7	18801.4	31108.7	31280.9	52146.5	27602.4	74402	43660.9	20879.4	76473.7	15109.3	21706.7	19411.6	42000.9	23457.5	52572.6	32355.3	32569.9	32467.6	32337.2	32001	32248.8	--
MW0007319	C9H9NO3	Hippuric acid	Organic acid and Its derivatives	Organic acid and Its derivatives	180.065	179.058	4.1309	M+H	0.6	3	0.9385	rp	495-69-2	464	HMDB0000714	1301	C01586	15536.5	13758.7	10008.6	19601.8	16035.7	15386	24850.8	21050.9	15028.4	11859	18752	18071.4	12270.1	15800.4	17858.4	15834.9	17664.2	18905.6	13512.2	14630.7	16153.9	16881.9	16247.3	16969.3	15740.3	15397.7	15720.5	15529.8	15484.8	14930.3	ko01100
MW0008511	C14H18N2OS	N-(cyclohexylcarbamothioyl)benzamide	Benzene and substituted derivatives	Benzene and substituted derivatives	248.089	262.114	7.6949	M+H-CH3	2.46	4	0.6921	rp	4921-92-0	895546	-	-	-	71.6442	150.206	157.755	651.098	996.221	53.8287	1127.3	104.786	147.114	343.455	158.851	192.681	55.1389	101.574	348.314	296.573	72.8256	108.845	1372.19	138.564	943.618	3235.65	5346.96	1725.08	388.536	350.421	251.157	312.956	357.668	330	--
MW0126326	C7H5NO4	Pyridine-3,4-dicarboxylic acid	Organic acid and Its derivatives	Organic acid and Its derivatives	205.987	167.022	13.3274	M+K	6.3758	2	0.7134	rp	490-11-9	10273	HMDB0000232	-	-	388784	626496	396276	1.02753e+06	987490	130267	690373	588801	131437	967975	976797	345702	934655	395803	432515	949829	271775	898515	122498	947062	367408	906876	174497	125615	590486	426854	417515	581247	579403	571106	--
MW0121951	C20H18BrNO3	6-Bromo-2-(3-isobutoxyphenyl)quinoline-4-carboxylic acid	Organic acid and Its derivatives	Organic acid and Its derivatives	424.032	401.045	0.7617	M+Na	5.51512	4	0.6295	rp	489451-29-8	1020805	-	-	-	730.279	206.496	89.0767	906.904	400.119	369.831	1118.86	284.95	543.403	138.189	810.943	2295.02	528.651	154.732	506.458	576.212	185.544	687.585	105.713	475.168	1530.09	902.503	172.182	399.451	591.39	589.488	557.33	678.428	618.139	485.845	--
MW0115695	C6H12Br2O4	Mitobronitol	Alcohol and amines	Alcohols	288.909	307.908	13.7008	M+H-H2O	5.99819	2	0.6133	rp	488-41-5	656655	-	-	-	3829.22	5342.75	5405.45	5129.09	15630.7	5652.17	6000.17	5680.83	6148.73	5677.7	5083.39	5652.21	6363.75	8224.95	5160.95	8890.89	10637.6	5430.36	9896.92	6599.62	5094.2	11727.7	4704.67	5231.72	13502.5	14679.8	13491.8	17590	16517.2	14672.3	--
MEDL01948	C11H16O	Jasmone	Aldehyde,Ketones,Esters	Ketones	165.131	164.12	0.8101	M+H	10.4801	1	0.7215	rp	488-10-8	1549018	HMDB0035601	-	C08490	9.30532e+06	1.20991e+07	1.00566e+07	1.64508e+07	8.21072e+06	1.12277e+07	7.29544e+06	7.12105e+06	1.25329e+07	1.16299e+07	4.08478e+06	1.12425e+07	6.52852e+06	8.82807e+06	4.91034e+06	8.32734e+06	1.17316e+07	9.19268e+06	1.01032e+07	1.09568e+07	1.10013e+07	1.08227e+07	1.37664e+07	1.04504e+07	1.08296e+07	1.09429e+07	1.08464e+07	1.07751e+07	1.06869e+07	1.04669e+07	--
MW0107415	C14H18N2O2	Lenticin	Organic acid and Its derivatives	Organic acid and Its derivatives	247.143	246.137	2.8823	M+H	1.18029	1	0.9002	rp	487-58-1	442106	HMDB0061115	-	C09213	69468.9	628538	372975	85418.9	203530	233865	669473	9996.92	58650	146821	43618.1	1.73645e+06	271863	144894	50608.3	654792	48278.9	185434	17997.7	241161	664285	64673.5	273191	306821	241272	241350	243410	238134	241269	237501	--
MW0169017	C15H10O4	Daidzein	Flavonoids	Isoflavones	330.978	254.058	12.5891	M-H+2K	4.77786	2	0.5885	rp	486-66-8	5281708	HMDB0003312	-	C10208	149097	142829	116479	108934	157222	182796	180436	134080	186535	169648	177892	154261	126832	169131	102016	140583	82243.6	167171	2628.46	140998	161753	130310	132185	174409	149729	148219	146242	146244	148145	146300	ko01100
MW0124161	C16H12O4	Formononetin	Flavonoids	Isoflavones	554.175	268.074	11.643	2M+NH4	7.68706	2	0.7078	rp	485-72-3	5280378	HMDB0005808	-	C00858	189.002	161.627	214.712	325.064	134.663	222.014	110.319	309.01	914.208	5162.75	152.175	156.605	220.561	211.955	183.735	150.1	168.128	204.935	217.374	141.724	115.314	162.528	151.098	95.9219	20538.6	20556.4	21077.7	20484.5	20533.8	19774.7	ko01100
MW0168825	C12H8O4	Bergapten	Heterocyclic compounds	Heterocyclic compounds	301.011	216.042	4.6787	M+K+HCOOH	0.225	3	0.9152	rp	484-20-8	2355	HMDB0030637	-	C01557	216.959	3359.45	1270.79	637.695	171.045	1841.91	4427.77	78.6783	155.072	694.657	75.8258	537.957	3521.94	325.225	112.85	661.099	190.919	2135.38	63.4059	2200.37	258.728	602.834	1460.13	1586.18	970.715	919.071	985.338	971.823	764.675	976.946	--
MW0112119	C12H22O	2-Dodecenal	Aldehyde,Ketones,Esters	Aldehydes	182.165	182.167	0.8446	M+	0.765586	2	0.5645	rp	4826-62-4	5283361	HMDB0031020	-	-	106030	130204	104044	151980	146997	122026	56381.5	106586	124295	138396	94793.8	146992	94009.9	126224	74795.6	101150	140003	87757.2	145429	128681	144891	102039	143466	117655	129741	130318	130723	132880	129498	128346	--
MW0106065	C10H12BrCl2O3PS	Bromophos-ethyl	Benzene and substituted derivatives	Benzene and substituted derivatives	374.878	393.878	0.7534	M+H-H2O	5.43633	2	0.6915	rp	4824-78-6	20965	-	-	C18966	141.973	10403.3	5174.27	2998.35	876.783	15768.2	5862.61	2297.77	1496.18	4560.74	18271.2	4399.1	13015.2	3587.33	1485.5	4401.12	2522.15	4256.51	1560.29	13345.4	9424.59	2952.38	7191.42	2969.55	8907.08	8904.45	8911.39	9028.88	8923.07	8904.05	--
ZINC13449636	C14H14S4	Dibenzyl pertetrasulfide	Benzene and substituted derivatives	Benzene and substituted derivatives	147.002	309.998	12.141	M+2H-H2O	10.4167	4	0.547	rp	4816-54-0	12416355	-	-	-	446.516	1187.77	1277.03	654.776	487.775	717.402	1248.31	753.165	507.012	375.427	1037.51	1450.14	290.096	406.641	556.485	459.422	306.957	873.538	1566.92	601.239	256.555	412.649	1242.02	313.629	665.912	588.137	605.516	516.046	587.117	486.794	--
MW0006566	C15H10O4	Chrysophanol	Benzene and substituted derivatives	Benzene and substituted derivatives	255.065	254.058	4.9604	M+H	0.475925	1	0.8378	rp	481-74-3	10208	HMDB0030670	-	C10315	313.925	5168.98	472.027	8.09353	38.2269	203.359	2332.72	1994.45	8.3525	22.7388	144893	199.009	78.9364	44.3376	46.5756	11.3482	2793.52	191.332	20.8669	136.105	2428.66	219.78	61.7516	8.61728	4941.6	5023.1	5023.25	4987.71	4958.69	4866.64	--
MW0007451	C10H6O3	Juglone	Benzene and substituted derivatives	Benzene and substituted derivatives	288.909	174.032	12.5974	M-2H+3K	8.9987	2	0.5795	rp	481-39-0	3806	HMDB0030773	-	C03840	446933	576083	570526	553281	594647	451426	449350	513223	519087	438595	486457	471984	459449	464421	415685	546249	572996	569337	443468	594069	592997	470894	571387	434231	422369	402644	400965	422440	424233	314845	--
MW0115101	C10H22O6	Pentaethylene glycol	Alcohol and amines	Alcohols	239.148	238.142	2.4324	M+H	0.9035	4	0.9779	rp	4792-15-8 | 113894-92-1	62551	-	-	-	7229.98	15673.4	34863.5	56862	22637.2	54798	12692.6	15541.3	26486.7	13716.1	12795.8	8486.38	14970.8	34159.1	8385.82	7914.4	8362.8	6396.74	20782.5	10122.2	14226.4	8588.89	19348.5	10751.7	142041	145749	145114	144252	145113	144247	--
MW0169563	C22H41NO3	N-[(3S)-Tetrahydro-2-oxo-3-furanyl]octadecanamide	Amino acid and Its metabolites	Amino acid derivatives	368.308	367.309	6.7375	M+H	2.80916	2	0.7327	rp	479050-96-9	69757690	-	45493	-	9618.59	6218.26	9443.82	4405.9	5605.02	7542.23	4048.82	5196.65	4962.56	4174.53	3398.53	2615.24	4507.7	2887.55	5348.82	10000.6	5497.3	7680.84	5276.34	4632.71	3753.22	3192.67	4759.82	4856.66	5413.27	5196.34	5515.9	5437.32	5584.44	5408.27	--
MW0120526	C5H3N3O	4-Hydroxypyrimidine-5-carbonitrile	Heterocyclic compounds	Heterocyclic compounds	159.994	121.028	13.5348	M+K	0.97075	4	0.7263	rp	4774-34-9	12210265	-	-	-	38159.4	119876	76520.5	71349.6	73148	81578.7	71090.2	76571.3	76533.7	42144.4	79730.9	73415.2	78196.7	49764.9	69537.3	69019.8	45452.7	81035	71563.4	47087.6	73808.5	64294.2	53522.5	71099.3	58552.3	51353.7	61222.2	59723.3	61291.4	58826.2	--
MW0113956	C36H38N2O6	Bebeerine	Heterocyclic compounds	Heterocyclic compounds	595.269	594.273	1.8917	M+H	4.64239	2	0.7717	rp	477-60-1	12300019	-	44247	C09352	253.336	829.023	1845.4	212.629	1557.2	866.878	559.079	57023.7	4716.96	775.391	1481.72	430.418	1793.49	4142.52	706.691	6294.45	838.066	1605.93	186.832	2095.94	398.675	6736.94	522.722	593.306	807.48	788.775	854.759	787.332	831.93	659.863	--
MW0110893	C25H29N3O3	(4-((5,6-Diphenylpyrazin-2-yl)(isopropyl)amino)butoxy)acetic acid	Organic acid and Its derivatives	Organic acid and Its derivatives	442.212	419.221	6.0658	M+Na	2.12752	4	0.6995	rp	475085-57-5	9931891	-	64702	-	2705.62	2739.72	2566.81	2229.77	1205.44	2040.38	2036.83	2264.77	1852.65	3176.89	2870.73	2221.4	2720.69	2201.57	2389.37	3539.5	2260.2	1605.13	2604.54	2568.62	1232.23	1974.56	926.614	2124.85	2122.39	2080.82	2179.77	2323.8	2014.27	1683.84	--
MW0053754	C26H43NO6	Glycocholic acid	Bile acids	Bile acids	488.298	465.309	7.7865	M+Na	4.2534	2	0.5147	rp	475-31-0	10140	HMDB0000138	-	C01921	6882.9	6956.76	6061.53	5861.85	7594.04	10770.3	10437.3	12170.6	7552.64	6417.62	5023.43	9135.75	10843.8	7812.23	12035.5	12901.8	12185.9	10355.9	5793.64	8073.54	7320.71	14913.9	6536.22	11004.1	10712.4	10978.6	11666.4	11123.3	11100.8	10712.1	ko00120,ko01100,ko04976,ko04979
MEDP1610	C7H13NO2	Proline betaine	Amino acid and Its metabolites	Amino acid derivatives	144.102	143.095	0.8363	M+H	1.03989	1	0.7737	rp	471-87-4	115244	HMDB0004827	7089	C10172	16718.5	72798.4	43127	164231	491285	26704.1	43010.8	5771.01	28918	165937	250618	53331.1	275236	17016.7	58773	18853.7	11361.1	34215.8	132697	296649	208293	43188.3	117946	7703.58	169594	171127	168915	171992	176183	176347	--
MW0015301	C9H17NO3	8-Amino-7-oxononanoic acid	Organic acid and Its derivatives	Organic acid and Its derivatives	210.11	187.121	3.5479	M+Na	4.60875	4	0.8971	rp	4707-58-8	173	HMDB0037790	-	C01092	18436.6	27833	12112.6	35132.8	30575.8	29556.1	36898.8	31961.3	36816	28883.6	35554	22687.4	51948.4	30571.9	21418.2	36363.5	46398.7	34325.4	27580.1	73780.2	53530.8	57502.1	27254.5	44149.8	21198.9	21337.2	21169.4	21597.6	21359.4	20898.8	ko00780,ko01100,ko01240
MEDL00359	C13H23N3O4	Gly-Pro-Leu	Amino acid and Its metabolites	Small Peptide	286.175	285.169	2.4329	M+H	2.60829	1	0.8434	rp	47066-32-0	9900499	-	19134	-	164.913	113315	423315	24442.5	33419.5	67003.8	114788	86.7243	841.819	31573	18440.9	46166.6	502871	64859.9	595568	255206	10858.1	57453.1	213.937	194817	7808.86	154076	105148	66903.3	106970	108175	108324	106666	106627	103039	--
MW0144964	C19H27NO4	alpha-Eucaine	Benzene and substituted derivatives	Benzene and substituted derivatives	372.161	333.194	1.3623	M+K	9.97875	4	0.5536	rp	470-68-8	5282357	-	-	C14166	279.624	1204.35	55135	937.286	8373.32	2854.53	355.728	56424.7	81017.8	10404.8	953.909	996.149	20121.1	24223	873.23	6774.11	4109.91	823.374	6587.05	43408	1700.59	41405.3	3873.92	916.681	9364.44	9156.39	8983.03	8837.92	9007.76	8018.48	--
MW0053831	C27H42O4	Hecogenin	Heterocyclic compounds	Heterocyclic compounds	515.276	430.308	7.7865	M+K+HCOOH	2.05691	2	0.5099	rp	467-55-0	91453	-	43920	C08902	41265.8	39617.9	51728.9	57198.4	40925.9	83814	76118.9	66436.8	38707	36721.1	36304	51811.6	47916.4	36651.3	41516	66595.1	41405.2	42049.4	44582.9	52376.6	38729.9	70993.5	39197.8	59699.1	47861.3	50130.4	48672.4	48823.7	47964	46133.1	--
MW0109966	C9H16N2O4	Threonylproline	Amino acid and Its metabolites	Small Peptide	182.1	216.111	1.3804	M+H-2H2O	11.043	1	0.5622	rp	46398-79-2	9834371	HMDB0029069	-	-	31.5127	1329.13	571.812	2440.75	138.322	1936.54	583.8	246.912	2455.56	121.793	30.5973	1262.53	1258.08	93.7494	181.989	664.067	174.602	405.519	441.139	1316.07	157.488	265.285	83.9243	674.128	5452.46	5543.15	5658	5599.24	5594.12	5555.03	--
MW0010792	C10H16O2	(+)-trans-Chrysanthemic acid	Organic acid and Its derivatives	Organic acid and Its derivatives	186.148	168.115	4.6957	M+NH4	1.49876	2	0.6471	rp	4638-92-0	16747	-	-	C09842	30905	37794.1	47152	33157.6	37286.9	40043	29740.3	31515.7	50985.9	31538.3	40054.5	38459.1	51436.1	39739.4	46492.6	34484.4	39871.4	41829.5	25178.8	36565.9	32321.3	42941.2	40759.3	35820.2	39284.4	37316.7	37671.1	37889.8	36455	33256.8	--
MW0105140	C4H8N2O3	Ureidopropionic acid	Organic acid and Its derivatives	Organic acid and Its derivatives	155.041	132.054	1.176	M+Na	4.725	3	0.8112	rp	462-88-4	111	HMDB0000026	-	C02642	8528.96	5676.15	4499.58	4400.04	9820.41	2911.02	1694.3	10025.9	11499.3	6138.3	2177.92	7065.3	5911.22	6529	5112.79	7320.47	6862.24	882.29	5599.53	5985.94	4394.66	4054.86	4801.51	5611.06	6194.76	5495.12	6195.32	5995.64	5978.47	6111.86	ko00240,ko00410,ko00770,ko01100
MW0149125	C15H24O2	Farnesoic acid	Aldehyde,Ketones,Esters	Esters	254.211	236.178	6.8457	M+NH4	1.825	3	0.6366	rp	462-11-3 | 7548-13-2	5275507	-	-	-	8822.61	8536.45	8303.42	9041.09	8875.04	7863.61	8500.59	8601.36	7865.77	7515.58	10034	9993.6	10380.9	8804.04	8659.25	7985.16	6643.01	9233.31	8507.75	8748.35	10014.8	8754.83	6153.3	7007.23	7340.22	7580.71	7615.25	7358.79	7356.17	6930.88	--
MW0105739	C11H23N5O3S	Arg-Met	Amino acid and Its metabolites	Small Peptide	347.192	305.152	1.3085	M+CH3CN+H	15.1	3	0.7277	rp	45243-23-0	7019989	HMDB0028715	23751	-	65.9792	10417.1	2471.72	487.241	1952.98	20755.5	49075.4	65.0632	7071.08	375.899	686.972	1113.74	6510.52	18007.6	1552.52	48348	305.259	13291.8	57.9818	1843.19	234.337	6743.27	3604.75	44569.4	5803.77	5880.81	5799	5804.63	5762.42	5668.84	--
MW0008153	C13H16BrNO	N-(3-bromophenyl)cyclohexanecarboxamide	Benzene and substituted derivatives	Benzene and substituted derivatives	282.048	281.041	0.8031	M+H	3.68675	4	0.6658	rp	452365-99-0	849114	-	-	-	143.722	87.6585	1335.27	1110.32	525.268	170.805	6790.06	2884.37	12691.9	460.875	613.813	1218.41	115.281	1903.14	106.047	4134.96	964.007	11634.5	701.344	918.837	486.622	7483.28	838.771	6268.96	1130.64	1189.96	1105.62	1044.99	1032.81	1026.93	--
MW0120684	C9H11N3S2	4-propyl-5-thien-2-yl-4H-1,2,4-triazole-3-thiol	Heterocyclic compounds	Heterocyclic compounds	248.032	225.039	13.68	M+Na	1.403	4	0.7161	rp	451501-84-1	5006585	-	-	-	16787	14731.5	12388.4	16799.2	26140.4	18183	17115.2	13873.8	15412.4	17553.7	15419	18552.2	17464.7	15189.8	15534.2	16181.4	18685.5	16834.4	14253.9	17455.3	18187.5	16189.7	16488.5	19304.1	13210.3	14118.1	14485.9	14177.8	14401.4	14116.9	--
MW0120076	C5H4Cl2N2O2S	4,6-Dichloro-2-(Methylsulfonyl)pyrimidine	Heterocyclic compounds	Heterocyclic compounds	388.856	225.937	12.1576	3M+Na+2K-H	7.63375	4	0.5914	rp	4489-34-3	239685	-	-	-	2823.09	2482.3	3319.69	2553.94	3283.33	2940.56	2506.06	2724.24	1370.53	2821.68	1953.95	3106.34	2347.3	2463.54	2728.2	2372.43	2454.87	2749.36	1546.86	1599.77	2725.38	2816.72	1932.35	2628.78	2228.9	2273.29	2164.25	2187.73	2203.53	2206.95	--
MW0127567	C6H11NOS2	Sulforaphane	Others	Others	217.037	177.028	13.3316	M+Na+NH3	0.5135	4	0.7373	rp	4478-93-7	5350	HMDB0005792	-	-	82813.7	219069	79947.7	8729.96	98242.1	63314.4	117182	113557	168349	88327.5	212543	123431	56446	54658	61476.2	86994.2	68605.8	58595.5	83337.1	65121.3	213655	111058	23946.6	165905	80072.6	105735	99499.8	94054.8	88943.9	99095.2	--
MW0009216	C23H23NO3	(S)-methyl 3-hydroxy-2-(tritylamino)propanoate	Benzene and substituted derivatives	Benzene and substituted derivatives	723.36	361.168	3.5884	2M+H	0.51575	4	0.7373	rp	4465-44-5	7128367	-	-	-	1597.54	8577.83	48606.3	2840.33	14907.5	9119.29	568.066	81.254	16320.7	8702.28	5087.65	21707.5	32343	27563.4	33844.4	17916.4	1811.02	297.71	1214.33	14296.3	3667.15	6477.78	7207.97	284.502	8577.63	8748.71	8609.96	8638.09	8310.68	8525.61	--
MW0107737	C14H27N3O4	Leu-Leu-Gly	Amino acid and Its metabolites	Small Peptide	368.16	301.2	2.9738	M-2H+3Na	18.1214	1	0.7064	rp	4464-36-2	7019089	-	17297	-	127.06	1236.46	1459.76	194.458	306.214	29.1903	9832.01	183.677	744.519	105.743	27.3139	670.755	1491.37	2845.46	228.815	8681.49	145.756	6570.27	95.6087	488.53	36.8809	1109.8	271.881	7517.41	1443.69	1426.95	1477.97	1523.57	1249.69	1461.87	--
MW0001971	C14H18O2	2-(4-(Tert-butyl)phenyl)cyclopropanecarboxylic acid	Benzene and substituted derivatives	Benzene and substituted derivatives	203.109	218.131	1.4823	M+H-CH4	1.69975	4	0.7093	rp	445029-32-3	4744711	-	-	-	74.2487	1192.46	3555.15	170.042	167.238	814.964	20298.5	139.59	1653.85	211.795	234.51	936.394	15747.4	541.326	6208.29	6242.15	63.2231	1804.61	90.3844	893.371	196.308	4118.49	338.57	7328.14	1340.97	1402.94	1373.11	1414.17	1183.45	1402.99	--
MW0169480	C6H9N3O3	Metronidazole	Heterocyclic compounds	Heterocyclic compounds	210.021	171.064	4.8776	M+K	12.6535	2	0.6809	rp	443-48-1	4173	HMDB0015052	-	C07203	43649.5	55769.3	54335.5	67753.8	68175.8	60368.8	58966.2	66511.6	62146.1	44563.6	42596.6	61187.4	49068.3	56827.5	58635.2	56572.9	57661.2	62801	36381.3	51971.5	46459.5	58108.8	56601.8	57256.6	56549.2	58464.3	57229.6	56059.5	56682.5	53909	--
MADN0500	C4H11BO2	N-Butyl Boric Acid	Organic acid and Its derivatives	Organic acid and Its derivatives	141.048	102.085	1.1007	M+K	3.22975	4	0.6754	rp	4426-47-5	20479	-	-	-	1145.34	852.205	998.841	1253.59	207.355	702.625	24382	4549.1	722.305	2707.43	3087	4030.51	3746.75	154.17	5295.52	3228.92	8665.93	59350.3	20784.8	172.632	856.907	2375.42	2884.06	280.043	5407.42	5267.82	5491.5	5471.09	5484.72	5484.39	--
MW0122364	C9H6BrClN2O	7-Bromo-2-(chloromethyl)-4H-pyrido[1,2-a]pyrimidin-4-one	Aldehyde,Ketones,Esters	Ketones	586.844	273.933	12.2572	2M+K	2.4365	4	0.6927	rp	442531-33-1	776362	-	-	-	612.322	127.41	412.359	190.758	273.749	949.283	717.944	294.347	205.876	230.255	279.577	328.334	692.851	637.792	632.653	472.829	436.131	438.69	604.934	347.552	563.55	748.253	910.428	887.273	449.542	467.608	452.751	467.246	411.728	437.846	--
MW0109260	C2H5O5P	Phosphonoacetate	Organic acid and Its derivatives	Organic acid and Its derivatives	186.995	139.988	12.1576	M+HCOO+2H	11.1487	2	0.5465	rp	4408-78-0	546	HMDB0004110	7018	C05682	548839	512307	525708	534697	548208	527106	507276	528497	511055	535032	519834	514986	505129	520919	485190	500745	506477	509808	504585	496214	492196	508711	487673	461981	475302	478243	475952	467332	475855	466637	ko00440,ko01100
MEDP0510	C9H17NO4	Carnitine C2:0	FA	CAR	204.123	203.116	0.8679	M+H	1.53621	1	0.955	rp	4398-79-2	18230	HMDB0000201	-	C02571	357994	887359	980501	55075.8	789836	614935	1023.6	85017.7	1.01121e+06	739912	516384	1.17869e+06	446939	508630	260274	851710	428724	448901	2.474e+06	533085	985825	146659	926009	473837	698145	696440	705081	698129	697478	688017	ko04931
MW0113020	C4H9NO	4-Aminobutyraldehyde	Aldehyde,Ketones,Esters	Aldehydes	175.143	87.0684	0.8156	2M+H	3.05	3	0.8266	rp	4390-05-0	118	HMDB0001080	3225	C02903	311.053	273.887	309.194	1303.17	193.993	165.094	30713.6	280.278	736.194	238.044	575.539	9481.68	2794.56	2184.68	481.468	9611.73	325.972	19171.3	193.105	1271.67	723.948	4349.17	952.502	1390.83	1279.4	1010.75	1134.95	1209.59	1192.53	1180.39	--
MW0009578	C19H21N	Protriptyline	Benzene and substituted derivatives	Benzene and substituted derivatives	565.288	263.167	3.4803	2M+K	12.3014	2	0.6794	rp	438-60-8	4976	HMDB0014488	-	C07408	5393.97	765.857	16930.8	17195.5	26699.7	10484.5	1275.43	44599.4	19536.1	19618.5	10458.3	11091.5	48648.9	60857.5	93376.4	34093.9	5017.21	1267.12	2797.46	14814.1	3942.28	35361.5	1153.56	11773.6	24123.1	23309.9	23166.5	23182.9	23142.1	22570.4	--
MW0126746	C11H17N3O8	Tetrodotoxin	Heterocyclic compounds	Heterocyclic compounds	383.12	319.102	4.1226	M+CH3CN+Na	1.58566	2	0.7025	rp	4368-28-9	11174599	-	-	-	11859.9	15302	10962.5	12054	15108.3	14015.9	11693.7	13640	13644.5	11589.7	12134.5	14328.9	11497.1	13716	12622.3	15373.2	14627.8	13591.1	12862.7	12185	12767.4	13476.6	13608.5	14301.4	12823.4	12886.4	13121.2	12935.4	12853.4	12541.6	--
MEDL02411	C11H12N2O3	5-hydroxy-L-tryptophan	Amino acid and Its metabolites	Amino acid derivatives	262.12	220.085	2.3951	M+CH3CN+H	3.525	3	0.8654	rp	4350-09-8	439280	HMDB0000472	-	C00643	76.541	1487.38	2375.1	187.647	185.435	271.019	47158.4	100.836	6139.36	211.919	443.451	366.442	5107.17	2040.07	3085.72	23285.5	112.633	46910.1	165.804	418.311	444.518	4102.7	485.32	17655.9	809.538	1156.26	1263.77	1161.84	1065.58	1145.73	ko00380,ko01100,ko04726
MW0010102	C14H18O3	2-Cyclohexyl-2-hydroxy-2-phenylacetic acid	Benzene and substituted derivatives	Benzene and substituted derivatives	281.135	234.126	2.0033	M+HCOO+2H	5.28383	2	0.6903	rp	4335-77-7 | 50896-04-3	97700	-	1688	-	11701.6	81853.6	97193.7	32106	6114.14	81060.5	152630	133.299	50566.2	31622.4	30448.7	18203.6	101715	18185.2	64737.1	49872.8	12273.1	92622.7	58437.7	168192	31780	109388	128498	44530.4	60260.5	61719.7	58589.6	60175.6	59962.5	55829.3	--
MW0127015	C17H17ClN6O3	Zopiclone	Aldehyde,Ketones,Esters	Ketones	411.093	388.105	9.6977	M+Na	0.060495	2	0.7512	rp	43200-80-2	5735	HMDB0015329	-	-	4.02786	1.52825	1.80067	3.79659	18.3093	79.7	1.52593	14.8604	27.6902	145.246	15.2752	9.50208	5.99705	1.56304	16.4386	21.1868	11.6563	1.67531	27.2831	3.27362	2.61847	1.43299	27.839	15.8668	1230.87	1206.69	1213.82	1205.8	1191.79	1201.81	--
MW0015669	C21H32O	Allylestrenol	Alcohol and amines	Alcohols	128.126	300.245	0.7821	M+2H-HCOOH	9.2105	4	0.5655	rp	432-60-0	235905	HMDB0015500	-	C12811	385.795	1927.26	2407.37	999.971	303.581	2363.66	542.9	984.804	627.377	527.601	809.048	5528.57	1320.82	500.622	1755.51	336.019	421.765	3113.82	230.272	1891.42	265.72	87.513	1399.74	238.385	1294.93	1414.52	1220.05	1134.22	1124.56	562.102	--
MW0119756	C17H11ClN4O	N-(6-chloro-9h-pyrido[3,4-b]indol-8-yl)-3-pyridinecarboxamide	Alcohol and amines	Amines	345.053	322.062	12.2489	M+Na	0.34675	4	0.9914	rp	431898-65-6	9949093	-	-	-	13388.2	13198.7	12513.9	16916	13739.5	11958.9	11951.4	15671.3	18078	12960.2	12014.4	15308.1	14007.9	14685.4	12574	12087.8	12473.4	11158	11395.5	12750.8	11789.4	11075.2	11716	15673.1	12228.3	12055	12306.4	11937.8	11628.3	12053.6	--
MW0008789	C15H16O2	Nabumetone	Benzene and substituted derivatives	Benzene and substituted derivatives	251.105	228.115	1.1345	M+Na	2.5745	4	0.6896	rp	42924-53-8	4409	HMDB0014604	-	-	31.2125	2290.11	498.685	145.927	2036.36	22.5921	34442.3	81.4166	1836.93	35.7359	444.099	1651.08	814.367	8288.63	56.9704	25035.3	58.2687	28359.5	83.4036	73.8965	55.9469	2966.38	223.672	7667.94	3930.82	3836.64	4067.35	3895.71	3779.41	3950.24	--
MW0004750	C13H7BrO	4-Bromo-9h-fluoren-9-one	Benzene and substituted derivatives	Benzene and substituted derivatives	850.839	257.968	0.6954	3M+2K-H	2.565	4	0.9398	rp	4269-17-4	255651	-	-	-	1747.82	2478.53	3397.8	4361.42	7999.85	1141.37	1555.72	3086.26	363.529	4752.52	3803.08	3594.54	3278.54	6330.58	2185.6	5916.58	6580.26	3154.92	6311.81	2197.66	779.818	5092.06	5139.84	7811.89	3638.79	3734.27	3611.11	3589.15	3388.3	3535.15	--
MW0115603	C8H5IO6	1-Hydroxy-1,3-dioxo-1,3-dihydro-1l5-benzo[d][1,2]iodoxole-4-carboxylic acid	Organic acid and Its derivatives	Organic acid and Its derivatives	362.882	323.913	2.366	M+K	7.285	4	0.8474	rp	426832-99-7	20825010	-	-	-	73.8711	2183.04	1072.09	35.3246	346.868	393.722	175.541	25.0625	2255.08	49.6675	172.486	586.635	3403.4	13482.1	31.7826	13231.7	30.3763	1821.03	601.653	194.574	128.028	2424.99	1016.17	4995.16	1418.74	1380.46	1385.52	1386.91	1327.42	1366	--
MW0149443	C8H14N2O5	L-gamma-glutamyl-D-alanine	Amino acid and Its metabolites	Amino acids	437.193	218.09	8.1612	2M+H	11.574	3	0.858	rp	42592-56-3	151284	-	-	C03738	190266	74108.2	142781	277461	123896	276795	302454	354244	136552	92688.1	73430	260581	202541	98479.4	251751	355845	246840	177211	238034	113311	76772.5	371116	91078.1	338858	221610	219912	224709	219593	215748	222293	--
MW0107567	C12H24N2O3	Ile-Ile	Amino acid and Its metabolites	Small Peptide	245.185	244.179	2.8656	M+H	1.725	3	0.7171	rp	42537-99-5	7010568	HMDB0028910	23681	-	7675.15	243604	148170	10125.3	74893.1	34415.4	1.25946e+06	27.6091	149366	62146.7	11377.4	99643.4	133370	591717	34197.5	1.11937e+06	8242.3	1.3157e+06	3812.46	92951.2	5825.16	239402	133853	816580	307507	315636	303118	297278	285910	274847	--
MW0107437	C11H20N2O5	Ile-Glu	Amino acid and Its metabolites	Small Peptide	261.144	260.137	1.9455	M+H	1.55	3	0.6837	rp	42516-53-0	7009625	-	23867	-	14.2945	13898.8	4806.56	102.119	1871.17	203.242	432424	8.97711	5051.26	291.165	118.858	6444.35	8576.74	32715.5	726.978	72385.6	35.3137	214277	1140.97	425.518	106.741	9661.38	3920.9	57758.2	16766.1	16782.6	16767.6	16597.3	16562.2	16268.7	--
MW0119684	C5H6N4	3-Methyl-1,5-Dihydropyrazolo[4,3-C]pyrazole	Heterocyclic compounds	Heterocyclic compounds	405.153	122.059	0.8694	3M+K	1.8845	4	0.955	rp	42418-57-5	6400924	-	-	-	214.46	95.3673	8568.15	1479.2	90.4485	576.747	14475.9	155.73	516.28	266.746	1041.87	539.441	1630.92	638.223	39651.2	2307.68	161.72	13222.2	140.77	1794.44	459.47	9601.17	329.253	2320.41	1208.79	1262.21	1014.69	1172.89	1155.89	1171.45	--
MEDL00363	C11H22N2O3S	Ile-Met	Amino acid and Its metabolites	Small Peptide	525.287	262.135	3.5663	2M+H	18.6187	3	0.696	rp	42384-14-5	7020106	HMDB0028913	24031	-	204.576	330.073	1176.9	831.843	1075.95	732.792	283.157	763.731	20650	3892.08	574.845	594.913	8170.61	8731.41	1054.33	1865.99	252.738	503.865	273.963	544.698	246.861	3899.61	162.314	881.266	2363.79	2318.37	2541.34	2346.67	2293.05	2102.4	--
MW0011902	C44H84NO8P	1,2-Dioleoyl-sn-Glycero-3-Phosphocholine	GP	PC	786.6	785.593	12.0747	M+H	1.34537	2	0.8747	rp	4235-95-4	10350317	HMDB0000593	-	-	89297.4	76231.5	95107.5	5469.19	26372.7	223766	64150.5	155020	81570.5	69719.4	56722.7	56792.2	149350	71265.3	239296	277750	116006	60211.1	92612.9	50520.7	79628.7	86590.4	88339.7	178792	77189.3	72496.5	68814.6	69080.1	54751.6	71325	--
MW0105431	C5H7ClN2O3	Acivicin	Others	Others	200.996	178.014	12.2738	M+Na	17.1985	2	0.6508	rp	42228-92-2 | 76898-56-1	294641	-	-	-	217453	193685	205982	185209	194306	205125	187700	192499	201648	210534	193918	149987	150340	193715	222313	206481	205966	201061	146985	126679	204730	199935	187719	159247	197246	198310	179372	206852	194314	192322	--
MW0119026	C14H8BrFN2O	3-(4-Bromophenyl)-5-(2-fluorophenyl)-1,2,4-oxadiazole	Heterocyclic compounds	Heterocyclic compounds	496.954	317.98	12.6057	3M+H+K	6.0055	4	0.6203	rp	419553-16-5	2862000	-	-	-	22199.4	18820.8	22506.5	17861.3	29483.6	29458.5	14969.6	18330.4	10738.2	20180	12478.2	17768.3	9332.55	21601.9	19485	19269.2	12939.2	17937.6	7321.86	12201.6	22114.6	21988.2	11290.1	14504.8	21647.7	17817.1	18960.5	11334.1	19424.2	18725.6	--
MW0002748	C17H13BrO	2-Benzyloxy-1-bromonaphthalene	Benzene and substituted derivatives	Benzene and substituted derivatives	335.008	312.015	4.1226	M+Na	2.4405	4	0.6926	rp	41908-23-0	378883	-	-	-	2504.36	2802.02	1103.01	2405.79	2297.1	1825.88	1687.67	3995.88	2343.66	1067.29	2234.38	2517.02	1875.54	2679.33	2155.8	1847.7	3609.21	2161.35	1430.26	2141	2979.56	1591.7	1201.31	2415.16	2728.18	2726.04	2695.82	2870.38	2778.92	2780.87	--
MW0010258	C17H18	(all-E)-1,7,9-Heptadecatriene-11,13,15-triyne	Others	Hydrocarbon derivatives	223.154	222.141	3.0154	M+H	15.5183	3	0.6657	rp	41688-30-6	14409592	HMDB0031260	-	-	222644	334272	229942	447190	325374	406117	252620	755307	644474	762142	257251	211818	313128	268630	357023	409945	687219	306759	653236	691687	730321	462865	339630	352893	166102	165963	172356	166473	163550	158687	--
MW0157217	C32H50O13	Steviolbioside	Terpenoids	Terpenoids	665.326	642.325	3.3059	M+Na	20.6605	2	0.7452	rp	41093-60-1	16401639	HMDB0036707	-	-	3691.11	3231.72	63729.5	43.3539	5918.18	8187.65	205.961	251.197	6184.73	20660	6466.95	10112.5	75518	8297.36	15054.2	626.903	2909.87	189.469	462.628	9091.46	2155.13	5505.98	12169.6	107.796	9628.23	9387.45	9290.74	9340.76	9021.48	9353.18	--
MW0107577	C11H22N2O3	Ile-Val	Amino acid and Its metabolites	Small Peptide	461.332	230.163	2.0608	2M+H	2.5578	3	0.8661	rp	41017-96-3	449407	HMDB0028920	23788	-	208.561	4854.2	728.29	154.16	1696.12	909.36	29781.8	90.969	3923.67	379.137	259.463	1969.06	904.86	33416.5	1144.29	23555.3	171.422	35878.5	208.585	265.175	262.534	5547.8	218.387	13369.8	1339.19	1338.79	1281.07	1299.31	1292.24	1213.04	--
MW0105646	C9H19N5O3	Arg-Ala	Amino acid and Its metabolites	Small Peptide	268.14	245.149	1.1428	M+Na	4.025	3	0.7648	rp	40968-45-4	7020333	HMDB0028702	23654	-	240.314	57854.1	12714	417.836	13288.4	23780.1	592874	1772.74	11777.7	6941.61	802.75	24680.2	27893.9	14586	2106.85	49519.7	6156.18	110205	658.822	1399.91	6768.09	21691.5	25547.1	70986.9	34608.9	33667.4	34611	34062.1	34114.7	31573.3	--
MW0156431	C17H15O6+	Rosinidin	Heterocyclic compounds	Heterocyclic compounds	968.236	315.087	8.4443	3M+Na	0.34175	4	0.9915	rp	4092-64-2	441777	-	-	C08729	5030.89	4202.88	4770.31	4242.04	3623.04	4437.97	3192.2	4447.31	3360.79	3775.08	4948.66	4887.06	4445.39	4980.03	4842.49	4715.6	4123.61	3874.79	4907.71	3694.42	3917.54	4734.26	3225.58	2879.41	4332.02	3958.14	3918.52	4128.77	3861.56	2872.25	--
MW0014017	C7H15NO2	4-Trimethylammoniobutanoic acid	Organic acid and Its derivatives	Organic acid and Its derivatives	367.162	145.11	2.1966	2M+2K-H	1.803	4	0.7069	rp	407-64-7	725	HMDB0001161	-	C01181	280.076	343.54	404.252	66.2864	125.277	250.397	12897.6	48.687	626.579	164.094	37.9389	61.6585	234.985	435.93	950.118	13128.8	390.388	8323.9	268.941	229.973	209.929	935.549	319.709	5377.62	645.794	781.169	811.628	752.549	753.583	754.158	ko00310,ko01100,ko02010
MW0112815	C7H16O	xi-3-Heptanol	Alcohol and amines	Alcohols	163.132	116.12	4.43	M+HCOO+2H	1.12886	2	0.6593	rp	40617-58-1	11520	HMDB0031481	-	-	593455	548340	478729	729592	573786	547080	545626	413553	390165	350170	431431	718732	658756	565673	678035	661171	431061	493568	378524	358848	406457	436969	553785	618520	614431	620927	623727	619804	620217	612741	--
MW0118564	C16H21NO	2-heptylquinolin-4(1H)-one	Aldehyde,Ketones,Esters	Ketones	525.299	243.162	2.2832	2M+K	1.714	4	0.7089	rp	40522-46-1 | 2503-80-2	164974	-	-	C20643	2116.74	685.458	425.372	130.229	334.165	548.168	781.569	492.138	10555.2	1356.75	4720.32	613.933	1980.67	369.835	403.537	9310.46	700.263	364.634	3946.12	891.252	1064.06	915.428	681.555	995.506	452.464	424.03	289.808	455.264	422.994	469.17	--
FDATN01513	C19H22Cl2FN3O3	Besifloxacin hydrochloride	Others	Medicine	430.11	429.102	1.9455	M+H	5.18597	4	0.6358	rp	405165-61-9	10224595	-	-	C75052	477.441	902.149	145.021	431.803	404.683	135.34	795.175	461.765	540.194	164.409	1166.56	247.987	755.526	811.118	1399.2	572.666	787.522	1591.59	629.481	128.819	755.731	1795.54	2795.63	1670.21	631.761	626.192	555.549	618.577	673.751	643.168	--
MEDP1211	C6H11NO	N-Acetylpyrrolidine	Heterocyclic compounds	Heterocyclic compounds	131.118	113.084	0.7949	M+NH4	0.690891	1	0.7655	rp	4030-18-6	77650	-	263613	-	5975.78	59132.4	324565	78730.7	41437.5	52586.9	355204	1687.03	15692.9	23528.3	8221.04	124156	142537	13949.9	368381	35787.8	17018.7	51909.4	17365	75861.2	20862.7	140811	48539.6	40306.4	63043.8	67111.3	64410.4	64789.9	63267.9	63046.6	--
MW0010901	C10H20O4	(1S,2S,4R,8R)-p-Menthane-1,2,8,9-tetrol	Alcohol and amines	Alcohols	149.081	204.136	6.3318	M+H-C4H8	0.398	4	0.7401	rp	402593-46-8	110677	HMDB0039974	-	-	366.441	88.8971	136.639	382.215	266.375	273.823	287.747	449.907	508.987	72.6587	216.612	70.7597	314.133	613.689	437.135	126.448	250.488	535.809	303.069	502.924	868.542	162.741	211.638	448.103	584.561	472.686	539.854	529.562	449.198	371.997	--
MW0003913	C8H5ClF3NO2	3-Chloro-4-(trifluoromethoxy)benzamide	Benzene and substituted derivatives	Benzene and substituted derivatives	329.98	238.996	12.2907	M+Na+NaCOOH	10.227	4	0.5498	rp	40251-61-4	2773844	-	-	-	358.123	125.73	232.214	186.863	203.574	183.21	1578.61	595.314	364.54	150.239	143.154	63.742	76.2837	197.379	424.454	189.837	340.38	86.4628	182.613	198.648	159.668	594.43	57.0309	53.1956	460.295	410.026	187.021	373.163	338.031	410.055	--
MW0110011	C6H6O6	trans-Aconitic acid	Organic acid and Its derivatives	Organic acid and Its derivatives	157.017	174.016	1.4244	M+H-H2O	9.15	3	0.5924	rp	4023-65-8	444212	HMDB0000958	-	C02341	196484	172066	138393	221580	194816	196859	174953	119692	121354	154118	26032.3	134994	163918	125681	98731.4	133077	115329	106997	316751	235804	143195	110454	199401	61697.1	164373	167106	165725	163294	169518	167183	ko01100
MW0142873	C6H5ClO2	3-Chlorocatechol	Benzene and substituted derivatives	Phenolics	143.993	143.998	13.4768	M+	6.83032	3	0.712	rp	4018-65-9	19928	-	-	C05618	40555.9	35547.9	40848.1	47931.8	39647.5	37390.2	37853.8	51579.4	42374.4	31897.7	42226.8	45030.6	163519	31234.1	36417	39752.5	37729	38174.6	44777.1	35111.2	34993.2	39310	40107.7	36913.4	21089.7	29829.4	28373.4	28907.5	27972.4	29212.8	--
MW0004516	C10H11N5O2S	4-[(6-Amino-4-pyrimidinyl)amino]benzenesulfonamide	Benzene and substituted derivatives	Benzene and substituted derivatives	304.03	265.063	6.7542	M+K	4.1365	4	0.6566	rp	400611-95-2	2608	-	-	-	6154.54	6429.09	7093.17	5917.38	6638.79	6483.33	6610.2	5055.81	6630.05	6456.35	7185.85	5934.28	7580.1	6524.69	6640.98	7409.8	6455.45	6846.51	6996.38	5076.02	5957.86	7347.38	5848.32	5797.41	5844.11	5850.37	5730.87	5667.52	5755.77	5358.95	--
MW0116705	C4H8O2S2	1,4-Dithiane-2,5-diol	Alcohol and amines	Alcohols	478.974	151.997	1.1511	3M+Na	8.92725	4	0.57	rp	40018-26-6	98330	HMDB0033670	-	-	100.251	1474.09	907.836	91.7492	372.068	355.173	132.551	229.409	395.173	653.424	302.405	449.85	269.888	112.532	129.151	587.901	199.923	274.501	324.854	356.567	490.318	231.54	696.173	451.466	336.421	363.891	350.729	365.264	349.344	364.519	--
MW0129941	C15H18O7	1-O-trans-Cinnamoyl-beta-D-glucopyranose	Benzene and substituted derivatives	Benzene and substituted derivatives	355.069	310.105	11.6496	M-H+2Na	16.4786	2	0.6673	rp	40004-96-4	5280653	-	-	C04164	13.6568	10.9818	17.1758	6.64949	1.97766	1.96763	7.69564	5.35849	29.5816	204.041	2.25524	2.79107	2.17185	60.6915	15.8484	9.00487	9.41911	10.1336	76.9916	16.5393	43.7892	15.2	11.0167	2.06213	778.092	777.405	802.907	787.747	769.096	751.845	--
MW0002872	C7H4ClF3N2O2	2-Amino-3-chloro-5-nitrobenzotrifluoride	Benzene and substituted derivatives	Benzene and substituted derivatives	480.979	239.991	12.224	2M+H	0.8495	4	0.9792	rp	400-67-9	13784427	-	-	-	16135.2	18802.5	15261.1	16971.9	17477.8	15697.5	15608.8	15378.4	20043.7	15721	16000.8	17865.9	20610.6	17119.2	16323.4	17961.6	18727.7	16307.8	15210.5	18674.5	17242.2	15859.7	15224.4	13399.9	15264.7	14748.5	14755.3	14682.5	14324.1	13380.6	--
MW0008351	C12H15ClN2S	1-(4-Chlorophenyl)-3-cyclopentylthiourea	Benzene and substituted derivatives	Benzene and substituted derivatives	255.073	254.064	0.8653	M+H	3.88275	4	0.6618	rp	39964-25-5	800049	-	-	-	1.1226e+07	9.97678e+06	344189	172346	1.02684e+07	25625.7	588483	1.50102e+07	1.08218e+07	8.71246e+06	9.53565e+06	53559.4	22242.4	1.09367e+07	238169	1.25991e+07	9.90031e+06	398749	1.0279e+07	1.04502e+07	9.15359e+06	174751	31391.1	265985	44178.8	42977.9	42775.4	46782.3	44437	37277.7	--
MW0145185	C29H44O10	Antioside	Heterocyclic compounds	Heterocyclic compounds	575.286	552.293	2.9489	M+Na	6.43168	4	0.6125	rp	3981-16-6	441843	-	-	C08848	69.797	305.236	750.861	493.567	158.634	510.92	65.3235	57.2825	70.0432	558.451	149.914	750.442	900.826	172.87	4875.63	7365.65	222.329	17312.1	66.5461	1212.51	64.1843	13688.4	439.251	2220.36	924.897	957.779	692.888	829.489	925.526	940.335	--
MEDP1101	C5H10O3	Methyl (R)-(-)-3-hydroxybutyrate	Aldehyde,Ketones,Esters	Esters	237.123	118.063	2.1453	2M+H	22.4571	1	0.7062	rp	3976-69-0	2724279	-	-	-	80.8961	53284.5	29040.8	1212.35	23749.6	2200.57	168381	275.183	70384	6161.72	836.512	29347.8	32547.6	78049.9	2846.26	488995	161.201	183429	65.6652	2921.48	774.195	33585.2	18674.5	143530	33421.9	33058.6	33088.3	33422.2	32919.8	32029.4	--
MW0116683	C4H3NO2S	1,3-Thiazole-4-carboxylic acid	Organic acid and Its derivatives	Organic acid and Its derivatives	151.98	128.988	12.8712	M+Na	1.37725	4	0.7167	rp	3973-08-8	304271	-	-	-	269871	294776	323397	134721	112838	132267	191333	45772.6	125062	135448	151715	65926.4	131755	291207	314888	42183.5	43786.4	137879	338844	345062	129259	131533	372381	133958	100920	97848.3	89087.6	108253	108115	110156	--
MEDP1605	C10H16N2O7	Glu-glu	Amino acid and Its metabolites	Small Peptide	318.119	276.096	1.118	M+CH3CN+H	22.7047	1	0.5781	rp	3929-61-1	439500	HMDB0028818	-	C01425	8119.11	57032	31802.7	3706.06	23471.5	58524.1	337704	685.343	35945.3	21520.8	9903.06	21504.1	45719.4	36734.5	12404.2	85983	5707.45	173717	7527.15	16298.1	12445.4	63868.5	33701.8	93708.7	47570.3	46688.4	46245.9	46152	45715.1	43784.6	--
MW0110455	C10H20N2O3	Val-val	Amino acid and Its metabolites	Small Peptide	217.154	216.147	1.2754	M+H	1.39387	1	0.8861	rp	3918-94-3	107475	HMDB0029140	23988	-	896.877	38153.5	17907.4	1185.88	15086.4	5249.15	530731	35.6631	24572	3113.72	6112.58	21382.3	24423.7	77051.3	3687.78	220205	86.9005	391673	141.186	5335.36	909.938	36798.8	12980.4	226838	52606.9	51762.9	51991.9	51910.5	51731.2	50767.3	--
MW0109216	C14H20N2O3	Phe-Val	Amino acid and Its metabolites	Small Peptide	265.154	264.147	2.4324	M+H	1.67998	2	0.9077	rp	3918-90-9	7359122	HMDB0029008	65135	-	356.046	50347.3	23460.9	3001.58	17028.5	8086.33	413402	954.952	12287.5	6159.88	802.676	37975.9	39671.8	86749.5	9536.39	294707	5439.32	448942	33.3285	10028.8	217.344	44900.9	17258.7	233767	52437.4	52049.6	51742	51453.8	51893.3	51077.3	--
MEDP1879	C12H16N2O3	Phe-ala	Amino acid and Its metabolites	Small Peptide	283.129	236.116	1.2339	M+HCOO+2H	5.11723	1	0.6005	rp	3918-87-4	5488196	HMDB0028988	-	-	39.4543	4176.16	5012.32	251.882	2640.69	388.325	44819.7	33.4915	6085.74	183.213	26.7308	1829.09	6662.14	9211.57	1704.78	18026.5	8.13578	17330.9	9.97606	340.965	8.20527	4147.56	44.4846	27536.6	5042.49	5083.15	5118.11	5219.93	4808.66	4994.87	--
MW0115134	C3H5O7P	2-Oxo-3-(phosphonooxy)propanoic acid	Organic acid and Its derivatives	Organic acid and Its derivatives	250.927	183.977	0.9771	M-2H+3Na	9.725	3	0.6274	rp	3913-50-6	105	HMDB0001024	484	C03232	5043.09	6632.7	7358.42	8750.88	11978.8	6634.61	4841.09	38376.9	9674.73	6021.08	5626.91	13649.8	4506.67	7605.65	2689.55	5753.7	6969.37	5250.3	6464.72	8123.02	5975	8491.7	1578.94	7012.57	6391.25	6435.25	6539.91	6486.51	6158.44	6613.53	ko00260,ko00270,ko01100,ko01200,ko01230
MW0156447	C16H26N4O2	Ruscopine	Benzene and substituted derivatives	Benzene and substituted derivatives	329.197	306.206	2.366	M+Na	13.5595	4	0.5038	rp	3912-65-0	441579	-	-	C08510	241.561	3955.63	659.193	1237.05	197.901	480.252	640.775	346.797	1055.09	939.089	240.258	1758.56	2343.93	928.106	10173	3081.73	706.686	825.313	428.803	269.079	249.927	2873.22	258.967	1657.09	405.528	412.62	406.132	436.795	358.952	364.063	--
MW0014856	C25H36O2S	Thiophen-3-ylmethyl (5Z,8Z,11Z,14Z)-icosa-5,8,11,14-tetraenoate	FA	Oxidized lipids	464.249	400.244	2.5489	M+CH3CN+Na	16.3364	2	0.6381	rp	390824-17-6	9801139	-	64858	-	3231.8	13930.4	52235	396.758	10549	1103.65	1303.66	106.808	8532.47	26202.9	864.31	12305.1	13397.6	18660.5	10670.6	77319.2	6561.32	233834	7856.61	31776.7	8813.62	134401	14431.1	9441.3	17791.6	17902.1	18788.5	17365.5	14885.6	17019.8	--
MW0126624	C31H42N6O4	Tandutinib	Heterocyclic compounds	Heterocyclic compounds	609.337	562.327	3.6967	M+HCOO+2H	0.0467079	2	0.5814	rp	387867-13-2	3038522	-	-	-	15813.6	15967.9	109103	4084.43	42871	31694.7	93.7779	112.594	64277.3	44641.7	32644.5	38898	114870	53583.2	66681.8	30685.3	17981.7	24668.1	8334.84	43251.4	22615	57789.5	26794.5	6295.73	32508.6	32896.5	32427.2	33436.6	32366	31890.3	--
MW0007181	C14H11F3N2O2	Flunixin	Benzene and substituted derivatives	Benzene and substituted derivatives	610.183	296.077	12.0747	2M+NH4	6.73671	2	0.7162	rp	38677-85-9	38081	-	-	-	2071.86	1211.1	1283.26	1895.08	1021.49	1904.65	550.801	976.403	1093.81	1737.92	1830.02	2188.2	911.722	1821.28	17956.4	29030.7	217208	58146.6	29938	8427.47	7539.72	7347.74	4058.31	2132.24	3427.8	3201.38	3938.53	4202.25	3439.8	3754.75	--
MW0126184	C12H20N2O3	Pirbuterol	Heterocyclic compounds	Heterocyclic compounds	263.135	240.147	1.0517	M+Na	4.0185	4	0.659	rp	38677-81-5	4845	HMDB0015407	-	C07807	159.092	192.107	952.899	110.072	275.51	459.453	2556.17	1004.75	157.84	96.3625	547.845	540.449	1773.79	378.9	1279.58	390.004	151.871	1499.29	760.91	587.71	232.882	497.092	446.91	79.4673	547.229	548.946	562.551	481.73	482.766	568.839	--
MEDP1390	C25H47NO4	Carnitine C18:1	FA	CAR	426.357	425.351	8.411	M+	2.86263	1	0.8543	rp	38677-66-6	46907933	HMDB0005065	-	-	142.017	58055.6	46772.4	179.495	82274	11938.9	127775	2304.29	2444.85	32169.1	62780.2	16735.3	107076	686.343	211617	39944.8	11283	31761.9	444.719	64758	2231.8	35552	58503.9	7970.56	51869.7	50822.5	51050	50363.4	48756.1	51631.6	--
MW0125562	C12H18N4	1-(3-Dimethylamino-propyl)-1H-benzoimidazol-2-ylamine	Alcohol and amines	Amines	257.114	218.153	5.151	M+K	0.3665	4	0.7409	rp	38652-80-1	761897	-	-	-	2612.13	1784.31	3549.26	3518.72	2710.31	2843.74	2559.56	1649.57	2468.45	3493.43	1344.74	3821.57	891.721	2800.36	3693.93	4493.6	5461.91	4144.35	3532.27	3482.65	3647.93	3935.5	1782	2359.88	2244.32	2269.66	2325.63	2269.14	2086.99	2243.97	--
MW0141976	C12H7Cl3	2,3',5-Trichlorobiphenyl	Benzene and substituted derivatives	Benzene and substituted derivatives	297.989	255.961	12.5974	M+CH3CN+H	9.5955	3	0.7179	rp	38444-81-4	38033	-	-	-	293846	274276	286172	310392	313293	281587	341797	254143	260725	301389	351297	232525	303221	330691	252972	337406	305344	222148	202840	245277	293625	271636	329376	287596	263091	274550	261151	265229	257506	257496	--
MW0009348	C18H29NO2	(+)-Penbutolol	Benzene and substituted derivatives	Phenolics	605.443	291.22	6.8957	2M+Na	17.9267	4	0.704	rp	38363-41-6	162302	HMDB0015447	-	-	8455.33	9311.54	8364.79	12187.2	9359.86	8903.47	6646.91	8526.97	9436.88	7309.91	7774.95	6973.09	7583.35	7761.13	8564.86	8721.19	7912.15	8250.78	8274.71	8995.57	7101.85	8222.73	7709.62	8310.92	9048.12	9399.62	8800.26	8871.92	8700.94	7762.94	--
MW0127489	C10H16O2S2	Spiro(1,3-dithiolo(4,5-b)furan-2,3'(2'H)-furan), hexahydro-2',3a-dimethyl-	Heterocyclic compounds	Heterocyclic compounds	233.068	232.059	5.3996	M+H	2.928	4	0.6819	rp	38325-25-6	61979	HMDB0037809	-	-	908.099	3050.02	1748.29	239.946	272.057	537.69	8401.65	208.519	756.228	612.19	439.766	739.168	174.832	621.569	619.539	2015.36	664.019	3910.03	465.997	700.193	1090.89	900.291	1021.58	354.644	1385.22	1263.33	1405.34	1262.99	1384.92	1320.87	--
MW0012646	C23H28O4	17-phenyl trinor Prostaglandin A2	Hormones and hormone related compounds	Hormones and hormone related compounds	415.211	368.199	7.3952	M+HCOO+2H	2.04951	2	0.5109	rp	38315-51-4	58713918	-	45408	-	50125.8	56354.5	71069.1	88224.9	58691.9	70640	94609.5	82240.3	60561.6	41097.5	36326.1	60136.6	56162.7	51956.9	66468	96734.8	57493.4	48391.4	58173.4	55810.4	49920.9	85811.2	58121.1	87658.5	72169.5	66155.7	66560.9	65045.4	59397	64499.4	--
MW0120291	C9H9BrN2S	4-Bromo-6,7-dimethyl-1,3-benzothiazol-2-amine	Benzene and substituted derivatives	Benzene and substituted derivatives	296.928	257.965	12.2987	M+K	0.28825	4	0.7428	rp	383131-01-9	3729291	-	-	-	17245.5	15141.8	40497.8	11281.4	17260.8	35319	17180.8	16528.6	14114.7	17599.5	14676.7	14332.5	16586.9	12292.5	15982.7	14147	16059	16757.7	14006.8	19136.2	16864.6	17006.3	15959.3	13722.2	23713	25481.6	22575.6	21686.9	20944	23719.1	--
MW0105636	C27H44N10O6	Antipain	Benzene and substituted derivatives	Benzene and substituted derivatives	627.342	604.345	11.0537	M+Na	10.7069	4	0.7927	rp	37691-11-5	37817	-	-	-	1672.05	1502.93	1820.43	2254.11	1782.43	3648.05	1637.57	1686.05	1101.07	1063.03	1590.85	1913.12	1642.14	1301	437.289	2544.66	1580.12	1906.92	1796.55	1588.37	469.004	3319.01	1502.87	1793.14	2132	2127.21	2194.14	2104.56	1786.84	2029.91	--
MW0111635	C11H10ClN3OS	1-(4-Chloro-phenyl)-2-(5-methyl-4H-[1,2,4]triazol-3-ylsulfanyl)-ethanone	Aldehyde,Ketones,Esters	Ketones	268.029	267.023	4.3347	M+H	3.276	4	0.6745	rp	37664-34-9	715301	-	-	-	633.469	445.38	325.429	785.146	293.025	355.565	311.099	737.593	399.326	1102.38	900.526	1161.72	386.72	448.399	525.513	1154.73	902.367	634.1	335.877	1060.91	100.816	697.172	945.336	1039.07	690.963	485.032	752.079	641.79	670.309	621.759	--
MW0113924	C22H43N5O13	Amikacin	Heterocyclic compounds	Heterocyclic compounds	568.278	585.286	2.1817	M+H-H2O	2.3376	2	0.7656	rp	37517-28-5	37768	HMDB0014622	-	C06820	179.773	497.43	1483.14	9757.64	3400.69	1649.77	294.109	55.956	10369	2692.64	899.695	8190.8	17581.4	32141.8	7743.41	24130	287.447	11260.8	67.3389	1358.09	450.871	23267.3	858.727	7188.31	6186.19	6148.69	6145.16	6145.82	6109.85	6019.88	--
MW0107507	C11H20N2O3	Isoleucylproline	Amino acid and Its metabolites	Small Peptide	229.154	228.147	1.9537	M+H	1.725	3	0.7702	rp	37462-92-3	444876	HMDB0011174	-	-	119.516	114480	64986.5	34282.1	41909.7	37773.3	68714.9	93.7358	82902.5	9578.95	13669.6	64437	131939	114228	227300	184842	2141.72	204230	968.323	43645.6	9012.13	48583.9	54340.5	183039	65499.3	63013.9	69799.3	65123.8	64397.4	66313	--
MW0153751	C15H21NO	Metazocine	Others	Medicine	232.172	231.162	2.0608	M+H	1.714	4	0.9589	rp	3734-52-9	62518	-	-	-	6696.22	94054.4	61746	15379.4	68434.6	7698.93	354765	826.731	88989.7	11870.8	411.247	67765.3	67074.2	300055	70593.6	308655	6034.64	435559	2779.1	29020	6871.05	154734	27172	63898.8	69413.1	68801.6	66581.8	68624.1	67620.2	67969.2	--
MW0049055	C4H6O2	Crotonic acid	Organic acid and Its derivatives	Organic acid and Its derivatives	87.0439	86.0368	6.3217	M+H	1.49584	2	0.7305	rp	3724-65-0	637090	HMDB0010720	-	C01771	134111	151223	121635	129815	133681	124671	152240	136215	126940	155577	132224	132453	123539	134733	127332	141434	128562	123227	129834	128599	121986	134012	137986	130947	125377	126485	127373	127374	127532	124236	--
MW0106169	C6H13N3O3	Citrulline	Amino acid and Its metabolites	Amino acids	176.103	175.096	0.8134	M+H	3.27538	1	0.7789	rp	372-75-8	9750	HMDB0000904	16	C00327	13313.8	58044.4	81115.5	10406.3	43734.9	20115.1	105277	5620.69	20782.5	12723	3861.72	45963.3	46534.8	41570.1	218899	75137.4	4228.98	430507	4626.59	35505.4	4718.97	59640.8	37740	139084	60277.5	59780.2	58968.3	66276.2	62359.2	58938.7	ko00220,ko01100,ko01230
MW0109811	C11H21NO2	tert-butyl N-cyclohexylcarbamate	Aldehyde,Ketones,Esters	Esters	200.164	199.157	5.3996	M+H	1.9275	4	0.9541	rp	3712-40-1	300728	-	-	-	486574	531879	594845	548668	558844	669606	550466	534520	631267	540880	574161	601521	480088	507635	512433	428847	408687	465699	406569	572512	522838	573479	452882	417546	509489	495509	517510	505033	481219	505976	--
MW0116204	C11H10ClN3OS2	[4-Amino-2-(prop-2-en-1-ylamino)-1,3-thiazol-5-yl](5-chlorothiophen-2-yl)methanone	Aldehyde,Ketones,Esters	Ketones	337.958	298.995	1.4492	M+K	1.54725	4	0.7128	rp	371128-48-2	1613361	-	-	-	20.9653	236.908	444.597	152.816	165.605	62.3622	7966.59	112.502	68.2067	93.8942	51.7668	88.0189	634.528	326.131	291.64	4196.47	41.1279	4912.99	33.4884	105.124	20.9305	1779.16	357.455	2834.03	1526.03	1470.7	1487.53	1496.08	1500.55	1462.97	--
MW0127316	C7H7F3N2S	4-((Trifluoromethyl)thio)benzene-1,2-diamine	Benzene and substituted derivatives	Benzene and substituted derivatives	97.5101	208.028	1.7635	M+2H-CH3	3.009	4	0.6802	rp	370-46-7	45156951	-	-	-	2197.37	6779.79	2270.52	261.145	150.269	899.793	2405.47	320.098	365.087	2797.85	1030.86	94.375	1283.71	411.88	2067.79	408.573	173.347	819.104	689.239	212.249	133.257	274.741	361.683	924.425	488.999	471.811	444.26	537.128	480.466	336.489	--
ZINC15205216	C6H11NOS	2-Oxazolidinethione, 5-ethyl-5-methyl-, (S)-	Aldehyde,Ketones,Esters	Ketones	436.164	145.056	4.1226	3M+H	2.83675	4	0.6839	rp	3690-37-7	5315964	-	-	-	470.887	1138.88	578.655	970.887	1563.5	1430.16	527.955	921.277	959.172	722.961	398.177	557.865	418.766	1489.83	684.677	1394.34	1296.04	1672.72	1265.08	771.702	508.499	784.521	1177.55	657.134	775.378	647.984	742.255	732.198	768.937	774.464	--
MW0008460	C11H13N3O4	N-(4-nitrophenyl)morpholine-4-carboxamide	Benzene and substituted derivatives	Benzene and substituted derivatives	252.095	251.091	0.828	M+H	0.985	4	0.726	rp	36894-28-7	332214	-	-	-	979.569	417.932	1577.11	551.344	117.42	154.981	2183.78	609.116	666.771	137.843	561.777	330.709	1829.21	453.334	731.355	215.561	420.68	1388.69	551.209	443.517	210.532	1331.82	215.471	249.991	430.846	420.848	487.799	404.878	424.123	424.296	--
MW0108594	C7H15N3O2	n5-Iminoethyl-l-ornithine	Amino acid and Its metabolites	Amino acid derivatives	220.126	173.116	4.4963	M+HCOO+2H	4.33823	2	0.709	rp	36889-13-1	107984	-	62971	-	61226.5	65011.2	63580.4	71345.7	63913.1	64453.8	71269.1	68630.8	65870.6	58158.3	57862.6	67279.1	60225	67370.4	63979.1	66368.1	67138.7	60867.7	58475.4	63364.5	61629.9	61410	58665.1	57568.5	60054.8	60057.5	59497.7	58720.4	59992	57491.9	--
MW0160374	C16H20N2O3	N-(indole-3-acetyl)-L-leucine	Organic acid and Its derivatives	Organic acid and Its derivatives	333.123	288.147	4.1226	M-H+2Na	9.525	3	0.6949	rp	36838-63-8	688142	-	-	-	36800	35147.7	34734.5	36483.2	37304.5	37719.2	34312.7	30178.3	34883.9	33256.7	33133.8	35497.7	33407.6	36824.7	34973.7	39793.8	37099	39074.6	32503.8	34976.3	33729.4	35125.6	31180.3	33443.6	33673.6	34858	33768.6	33780.9	33011.6	31272.8	--
MW0054932	C7H12O3	Methyl 3-methyl-2-oxopentanoate	FA	Others	220.99	144.079	1.2091	M-H+2K	13.4724	3	0.588	rp	3682-42-6	545106	HMDB0037114	-	-	24428.5	20074.5	9690.29	21169.7	26735.4	17089	1807.98	54714	1695.23	14722	2692.16	12783.8	10806.8	9463.61	5927.97	13133.3	13642.6	4504.57	26159.2	26512.6	16802.5	8995.66	8723.94	13545.4	13826.6	13512.1	13716.4	13386.9	14305.9	13895	--
MW0105103	C7H11N3O2	3-Methyl-L-histidine	Amino acid and Its metabolites	Amino acid derivatives	170.092	169.085	0.8114	M+H	2.075	3	0.8753	rp	368-16-1	64969	HMDB0000479	5466	C01152	152.583	665.239	614.059	201.083	188.286	590.734	4075.27	138.058	656.237	90.484	390.288	1307.67	1136.93	304.186	3112.95	74.3206	102.461	839.56	114.641	317.24	106.35	942.892	770.679	913.428	509.309	450.662	573.962	528.208	410.609	514.785	ko00340,ko01100
MW0104212	C11H22O3	11-Hydroxyundecanoic acid	Organic acid and Its derivatives	Organic acid and Its derivatives	59.0606	202.157	5.1593	M+3H-CO	2.76325	4	0.6855	rp	3669-80-5	77237	-	-	-	49637.4	59673.7	63132.1	36521.3	41176.2	49818.7	39861.5	35375.4	55755	79431	51708.7	44213.6	45416.2	41940.5	38798.1	44746.8	41515.7	34611.9	51294.6	45227.2	46577.9	40360.8	46315.5	37252.5	48223.7	53063.6	48727.7	48141.8	49055.4	46099.8	--
MW0053715	C10H16O6	Glycerol 1-propanoate diacetate	GL	TG	719.279	232.095	5.7317	3M+Na	1.72075	4	0.9588	rp	36600-62-1	20111767	HMDB0031640	-	-	401.72	835.498	180616	3004.83	175532	161524	97977.5	250783	29474.3	652.758	159317	171672	53661.5	487.78	216405	210500	9569.07	238924	171737	18561.9	984.097	42946.1	162862	205756	45577.5	45078.7	46798.1	45689.9	43199.2	44142.9	--
MW0106465	C2H6S3	Dimethyl trisulfide	Others	Others	125.964	125.963	12.838	M+	3.85145	2	0.6469	rp	3658-80-8	19310	HMDB0013780	-	C08372	127223	75762	25061.6	79587.8	83798	39047.7	54615.9	211986	178702	79488.6	204142	85545.5	183246	218788	105114	84413.5	52313.1	223666	77604.8	77168.4	33464.8	31636.8	81793.9	51127.7	118313	128725	131234	128787	116435	70319	--
MW0015937	C31H42O10	Asclepin	Others	Others	575.282	574.278	2.6572	M+H	4.87188	4	0.8919	rp	36573-63-4	441844	-	-	C08849	2250.9	3378.29	12473.7	3324.87	1120.23	319.586	180.444	65.9784	780.806	6819.61	226.923	17799	7286.7	13556.1	21738.6	26380.8	2357.61	99009.5	3714.97	6351.98	3949.36	40381.5	2662.06	12199.5	9035.35	8886.51	9078.43	8930.88	8926.04	8701.85	--
MW0005748	C11H13N5O2	6-(3,4-Dimethoxyphenyl)-1,3,5-triazine-2,4-diamine	Benzene and substituted derivatives	Benzene and substituted derivatives	162.107	247.107	2.3412	M+H-C3H2O3	0.18825	4	0.7453	rp	36303-44-3	3801453	-	-	-	42764.1	38774.5	23332	42640.8	39476.9	41818.2	23655.8	51966.2	37176	37234.2	41018.9	38912.1	29675.6	32172	29707.6	23969.9	39243.7	25215.1	20892.7	34065.7	40700.4	27637.6	36501.9	33147.5	33437.6	33560	33472.5	34207.5	33296.2	32276.6	--
MW0121004	C7H8N2S	2-Methyl-5,7-dihydrothieno[3,4-d]pyrimidine	Heterocyclic compounds	Heterocyclic compounds	327.065	152.041	3.1399	2M+Na	7.0475	4	0.6015	rp	36267-71-7	61951	HMDB0041565	-	-	3019.14	2484.97	1862.12	2017.13	2615.21	3602.1	526.315	5847.15	2099.97	2693.02	2505.1	2667.91	2248.46	2009.33	1793.68	1125.82	2850.05	1244.64	1108.94	1552.18	3897.66	1509.93	1035.6	791.112	2205.2	2237.76	2101.25	2217.29	2297.6	1969.81	--
MW0118471	C10H7ClF3N3O	2-Chloro-N-(2-trifluoromethyl-1H-benzoimidazol-5-yl)-acetamide	Alcohol and amines	Amines	321.993	277.023	2.4407	M+2Na-H	0.06425	4	0.7484	rp	362594-28-3	725785	-	-	-	934.662	297.892	153.803	471.816	635.331	1244.48	380.942	289.383	544.525	382.517	164.538	497.225	231.063	137.824	135.042	330.699	1200.69	493.214	659.203	361.274	543.137	111.848	736.229	359.016	346.577	329.944	325.451	363.311	219.942	351.507	--
MW0125687	C13H28N2	N-Butyl-2,2,6,6-tetramethylpiperidin-4-amine	Alcohol and amines	Amines	251.185	212.225	4.372	M+K	10.6225	4	0.544	rp	36177-92-1	118285	-	-	-	72589.5	126748	63084	160990	155275	146139	100994	173832	136084	140259	91324	78880.9	114810	76888.7	123273	166104	174525	93844.6	182252	132875	192455	111715	113153	143001	52594.8	53500.7	52479.9	50474.1	51847.5	52095.7	--
MEDP1667	C14H18N2O5	Phe-Glu	Amino acid and Its metabolites	Small Peptide	295.129	294.122	1.717	M+H	3.40191	1	0.9017	rp	3617-45-6	151134	HMDB0028994	23833	-	50.491	19570	14015	6408.21	2595.73	1565.09	248733	173.137	43891.9	1762.29	474.347	4691.57	16172	22494.2	6098.37	79531.7	97.2311	205608	135.945	8552.75	75.5673	20674.4	7273.25	81692.3	28082.6	26746.7	26621.5	26923.9	26196.2	25455.6	--
MW0123739	C8H4S3	Dithieno[3,2-b:2',3'-d]thiophene	Heterocyclic compounds	Heterocyclic compounds	168.917	195.947	1.1624	M+H-C2H4	6.2805	4	0.6153	rp	3593-75-7 | 98507-51-8	137985	-	-	-	24894.3	17227.4	14516.9	24929.5	20931.3	47995.6	9142.78	77014	20334.9	16256.8	11223	10105	13960.7	18926.6	6387.01	9227.85	12959.8	14074.2	22026.3	20992.5	21147.8	8817.13	15669.6	15419.3	22533.2	23441.1	21855.5	21517.4	22445.2	22499	--
MW0108922	C7H11NO3	Tiglylglycine	Amino acid and Its metabolites	Amino acid derivatives	224.025	157.074	2.4366	M-2H+3Na	4.725	3	0.8037	rp	35842-45-6	6441567	HMDB0000959	4246	-	3811.18	1004.52	888.35	1525.35	2392.25	1730.94	822.606	914.99	2760.18	3321.8	1921.36	831.239	1513.24	947.966	907.134	183.389	5281.15	243.188	4616.6	2201.1	1188.9	505.351	2735.5	948.272	913.128	966.406	816.185	419.238	912.754	856.002	--
MW0146674	C41H66O11	beta-Hederin	Organic acid and Its derivatives	Phosphoric acids	735.463	734.461	5.6237	M+H	0.698745	4	0.9828	rp	35790-95-5	441929	HMDB0033685	-	C08955	116.598	6912	2260.63	218.573	222.993	57.6926	12320.3	113.976	2602.46	5789.98	1887.03	2661.67	5576.48	6087.66	116.022	2979.28	1011.55	211.053	69.7781	4641.59	7228.12	4111.36	587.916	178.09	4888.41	5096.54	4881.48	4840.79	4550.25	4773.29	--
MW0168859	C14H20Br2N2	Bromhexine	Benzene and substituted derivatives	Benzene and substituted derivatives	414.953	375.997	12.2406	M+K	10.821	4	0.7911	rp	3572-43-8	2442	-	44332	-	120789	121134	113488	122203	116196	114551	116203	109435	128625	117736	116560	109406	119595	118038	108690	113282	114135	112502	113175	109108	108583	100336	102785	105966	107031	104232	102949	103291	103167	98970.8	--
MW0123080	C14H9BrN4S	2-[[(6-bromo-1H-imidazo[4,5-b]pyridin-2-yl)thio]methyl]benzonitrile	Benzene and substituted derivatives	Benzene and substituted derivatives	346.979	345.971	0.826	M+H	2.74275	4	0.6859	rp	355827-05-3	3245059	-	-	-	95.5126	483.612	4010.28	4528.79	797.706	944.283	394.595	3937.97	105.404	744.224	1256.74	1100.56	1042.33	2602.04	15703.7	3416.2	882.842	5021.14	119.125	684.263	876.44	9359.57	2259.48	555.811	1177.45	1069.52	1251.9	1164.38	1213.5	1214.09	--
MW0001924	C14H15FN2	2-(4-fluorophenyl)-N-(pyridin-3-ylmethyl)ethanamine	Benzene and substituted derivatives	Benzene and substituted derivatives	483.218	230.122	1.2961	2M+Na	0.18325	4	0.7454	rp	355816-18-1	2055760	-	-	-	36.4636	2815.83	1746.31	36.4898	1643.79	729.133	1756.42	99.3586	3190.95	214.522	610.766	2715.72	3519.06	2110.66	330.244	3163.46	455.5	2599.16	519.927	813.76	651.336	3906.14	1585.1	2543.79	2841.27	2305.81	2454.06	2611.5	2624.24	2426.73	--
MW0120988	C7H8N2OS	2-thioxo-1,2,3,5,6,7-hexahydro-4H-cyclopenta[d]pyrimidin-4-one	Heterocyclic compounds	Heterocyclic compounds	191.021	168.036	13.4021	M+Na	3.166	4	0.6768	rp	35563-27-0	687726	-	-	-	60016.9	67755	28469.9	39029.8	87220.1	99037.4	33869.4	139752	72697.9	53414.4	33533.8	59332.4	44283	30276.5	59546.8	38451.7	37195.8	37594.3	37890	31461.5	32201.9	11344.8	33640	47583.9	44628.3	48993	46805.1	46864	53931.9	39180.9	--
MW0008149	C14H20BrNO	N-(3-bromo-4-methoxybenzyl)cyclohexanamine	Benzene and substituted derivatives	Benzene and substituted derivatives	298.074	297.073	3.1316	M+H	7.0635	4	0.6012	rp	355381-65-6	792202	-	-	-	3261.85	3366.77	3168.25	3439.53	2997.52	2747.37	2682.1	4790.7	1764.93	3313.98	3790.17	3841.2	2763.87	2885.87	1910.53	1379.05	3911.68	2340.69	3299.49	3242.11	3892.99	2235.95	3530.76	1836.69	2972.78	3106.26	2881.05	2882.38	2990.97	2619.98	--
MW0103360	C10H11N4O7P	3',5'-Cyclic IMP	Nucleotide and Its metabolites	Nucleotide and Its metabolites	353.027	330.036	5.4042	M+Na	15.0634	2	0.6549	rp	3545-76-4	135398663	-	-	C00943	3941.96	8076.39	9503.54	4653.8	1196.34	3494.71	18176.4	150.708	1054.58	3069.43	1134.78	4526.26	844.892	3851.21	3163.41	9308.59	2902.44	10066.4	2653.21	6974.05	3176.9	4182.94	6164.47	4936.12	6907.32	6613.14	6460.14	6411.42	6433.32	5960.3	--
MW0168564	C7H8N2O	3-Aminobenzamide	Benzene and substituted derivatives	Benzene and substituted derivatives	181.028	136.064	2.5981	M-H+2Na	14.9882	2	0.6579	rp	3544-24-9	1645	-	44363	-	146649	38548.4	134092	160295	155014	483167	1.10755e+06	177418	128903	166934	137127	145369	133751	124751	19935	109590	701508	22481.5	128057	126298	154670	122978	21582.1	148062	128219	133728	79865.9	135575	146354	124452	--
MEDP1339	C26H53NO7P	LPC(18:1/0:0)	GP	LPC	522.355	522.356	8.9186	M+H	1.7493	1	0.8698	rp	3542-29-8	53480465	HMDB0010385	-	-	645.168	248130	52042.9	9599.3	27344	23550.6	24425.3	1441.84	13080.7	28583.4	190986	20527.7	80531.7	381.492	35398.1	23799.3	8978.6	1666.45	4096.75	31396.5	12561	16633.6	47894.8	19278.9	22707.8	24244	23568	23463.2	23118.3	21605	--
MW0000476	C30H34N4	Usambarine	Alkaloids	Alkaloids	473.264	450.278	8.159	M+Na	1.44977	4	0.965	rp	35226-29-0	442121	-	-	C09250	153254	141966	161952	209016	163625	355300	240231	280187	221746	109958	188946	215278	180708	115776	218132	337478	176435	201239	151494	146751	150577	316449	132446	267932	201352	196725	193905	192778	185062	194991	--
MW0107125	C3H7N3O2	Glycocyamine	Amino acid and Its metabolites	Amino acids	184.002	117.054	12.755	M-2H+3Na	10.082	2	0.6128	rp	352-97-6	763	HMDB0000128	5163	C00581	345661	475644	408400	376253	390784	383708	471340	421057	326914	384458	433734	318489	424734	338858	384768	397293	436805	380365	262405	342260	301932	406333	370176	394904	339361	346458	363605	339356	340225	312013	ko00260,ko00330,ko01100
MW0005721	C25H44O2	5-Nonadecyl-1,3-benzenediol	Benzene and substituted derivatives	Phenolics	394.352	376.334	10.9042	M+H+NH3	40.327	4	0.5666	rp	35176-46-6	161858	HMDB0030956	-	-	264468	234325	236573	176123	207036	157242	163201	203167	211939	202353	233800	222139	231040	217165	132349	199712	157880	229575	162038	155412	180630	193517	119868	215403	183550	189476	181826	176607	180737	168736	--
MW0144361	C10H16N5O12P3S	Phosphothiophosphoric acid-adenylate ester	Nucleotide and Its metabolites	Nucleotide and Its metabolites	561.933	522.973	4.0182	M+K	3.63844	4	0.6668	rp	35094-46-3 | 117750-47-7	440317	-	-	-	314.458	298.759	386.684	117.101	592.203	243.362	59.9763	82.3175	143.581	508.738	172.302	300.329	1609.59	179.149	2795.49	63.1808	253.472	228.823	63.3094	75.2293	250.232	360.337	204.172	206.063	465.128	486.483	377.774	444.16	433.383	459.675	--
MW0103407	C8H15N2O9P	5'-phosphoribosyl-N-formylglycinamide	Nucleotide and Its metabolites	Nucleotide and Its metabolites	139.035	314.051	3.1316	M+H-C6H8O6	1.207	4	0.7207	rp	349-34-8	130805	HMDB0001308	-	C04376	1977.9	1725.64	925.373	1193.29	1604.79	1471.66	624.43	2331.44	1566.67	1293.1	932.669	2475.49	368.155	1788.34	728.351	539.174	918.461	1011.24	946.553	2604.19	939.551	1920.23	809.871	851.698	1916.28	2304.16	2025	1781.51	1900.59	2078.37	ko00230,ko01100
MW0123640	C10H21N3O2	Diethylcarbamazine N-oxide	Heterocyclic compounds	Heterocyclic compounds	202.153	215.163	0.8357	M+H-CH2	5.9425	4	0.6215	rp	34812-73-2	161840	HMDB0060817	-	-	3625.72	997.149	116.843	885.331	311.17	1069.3	187.295	133.188	672.616	459.125	151.997	547.068	472.911	600.126	3179.84	256.954	1359.01	196.952	455.65	174.701	763.482	189.164	88.5878	435.317	781.392	668.168	500.52	418.939	621.132	760.883	--
MW0014806	C11H11NO3	5-Methoxyindoleacetate	Heterocyclic compounds	Indole and Its derivatives	188.07	205.074	2.8823	M+H-H2O	0.298071	1	0.5468	rp	3471-31-6	18986	HMDB0004096	7016	C05660	17198	112311	67994.3	18582.8	36711.2	43895.5	125679	48699.3	6518.92	28927.3	4976.12	284245	48461.9	32424.9	5800.79	125848	5452.45	38913.5	1478.61	46250.5	113773	6495.55	49720.1	59387.1	47618.1	45870.3	46291.1	45970.5	45836.4	44814.7	ko00380
MW0153301	C48H78O20	Asiaticoside A	Terpenoids	Triterpene Saponin	997.509	974.509	3.7801	M+Na	9.59931	4	0.8094	rp	34540-22-2	45356919	HMDB0040122	-	-	41.6536	924.702	11736.3	1138.87	1253.22	461.29	8917.14	35.4332	3460.36	696.332	5450.19	2072.46	7540.26	1872.49	46459.5	13090.3	40.7935	38.4016	156.57	2556.03	277.933	10518.1	745.808	936.16	3347.06	2929.19	3211.8	3176.74	3051.33	3291.53	--
MW0112272	C3H7O7P	2-Phospho-D-Glyceric Acid	Organic acid and Its derivatives	Phosphoric acids	252.936	185.993	13.1408	M-2H+3Na	24.7467	2	0.5887	rp	3443-57-0	439278	HMDB0003391	6915	C00631	147894	58622.7	155798	152281	178067	180569	165194	263109	148741	153673	147930	186196	138283	149247	147388	142060	141250	143969	128787	155507	143975	157775	152289	4067.48	117340	95573.7	126203	121852	116605	120319	ko00010,ko00030,ko00260,ko00561,ko00630,ko01100,ko01200,ko01230,ko04922,ko05230
MW0117901	C5H6Cl2N4	1,3,5-Triazin-2-amine, 4,6-dichloro-N-ethyl-	Heterocyclic compounds	Heterocyclic compounds	232.002	191.997	13.3283	M+Na+NH3	9.87925	4	0.8051	rp	3440-19-5	18926	-	-	-	8.18788e+06	8.05318e+06	8.23274e+06	8.43783e+06	8.70399e+06	8.75751e+06	2.22338e+06	9.0824e+06	8.7974e+06	8.78169e+06	8.91237e+06	9.22719e+06	8.54536e+06	8.92084e+06	2.29512e+06	8.87388e+06	9.05482e+06	8.95351e+06	8.72009e+06	5.59805e+06	9.0176e+06	9.22674e+06	8.94036e+06	1.17079e+06	5.32364e+06	5.81977e+06	5.4006e+06	3.55642e+06	5.82752e+06	5.82654e+06	--
MW0138019	C5H9NO2	D-Proline	Organic acid and Its derivatives	Sulfonic acids	200.022	115.063	3.0237	M+K+HCOOH	21.1527	2	0.6298	rp	344-25-2	8988	HMDB0003411	-	C00763	307965	304099	251616	341785	308998	296413	290910	342917	270753	282435	331568	335416	251364	299852	309723	256059	319680	264392	186172	343830	342831	288415	333007	459662	303106	309704	294825	305078	307663	303234	ko00330,ko00470,ko01100
MW0063531	C8H14OS	S-Isopropyl 3-methylbut-2-enethioate	FA	Others	181.071	158.077	2.1784	M+Na	3.6605	4	0.6664	rp	34365-79-2	118658	HMDB0032354	-	-	129.677	150.056	21507.9	12192.9	1198.31	64.204	6395.22	5655.08	451.695	1018.97	2286.79	6252.05	343.009	99.8999	326.974	350.566	77.6128	374.642	264.172	445.957	92.1602	58.3478	1669.56	590.714	5100.33	5030.45	4974.58	5077.71	4701.1	5173.11	--
MW0147334	C16H22N4O9S	Cephemimycin	Others	Medicine	447.118	446.111	10.7465	M+H	12.8873	4	0.7625	rp	34279-51-1	441084	-	-	C06566	5.77256	3.75292	5.82049	13.8618	2.99564	48.2896	1.46088	9.56185	8.75499	152.813	3.45697	2.1485	4.39499	2.20106	13.2198	8.54275	0.686307	8.20377	5.10018	2.1145	0.727965	1.91958	0.670071	0.910043	798.138	808.399	806.509	791.538	795.146	770.105	ko01100
MW0005944	C14H20ClNO2	Acetochlor	Benzene and substituted derivatives	Benzene and substituted derivatives	314.089	269.118	2.0033	M+2Na-H	0.64175	4	0.7342	rp	34256-82-1	1988	HMDB0247910	-	C10925	2149.09	15852.4	20642.1	5405.78	522.275	16580	46666.2	87.2492	1826.54	6416.95	5614.03	4686.69	21919.3	505.076	12860.4	5037.33	2962.97	21693.1	14027.9	38783.5	6668.83	24209	24991.2	14597.4	13252.1	12919.1	12897	12916.8	12687.5	12656.5	--
MW0107023	C14H18N2O6	Glu-Tyr	Amino acid and Its metabolites	Small Peptide	293.113	310.116	2.4673	M+H-H2O	3.74265	1	0.7367	rp	3422-39-7	515717	HMDB0028831	23927	-	1213.56	17208.6	5138.39	2576.25	4441.81	5736.91	38611	78.7881	9272.94	2833.32	467.043	6840.87	9597.19	69365.1	6178.71	57364.1	89.3976	62308.8	499.769	3939.08	913.84	16580.4	4794.34	25698.9	11793.4	11784.9	11996.1	11842.5	11826.6	11693.8	--
MW0016971	C29H38O4	Celastrol	Benzene and substituted derivatives	Benzene and substituted derivatives	473.261	450.277	1.2919	M+Na	2.51136	2	0.7056	rp	34157-83-0	122724	HMDB0002385	-	-	38.6947	556.834	5521.45	45439.7	4210.78	1033.49	20742.6	49.986	958.386	63.8517	1850.36	4010.32	2064.94	1934.15	35597.3	2006.85	583.826	5081.97	172.674	1596.13	2313.36	6079.52	3382.86	2876.58	6896.81	6529.75	6807.68	6271.99	6822.53	6394.47	--
MW0000871	C8H7ClO4S	2-[(4-Chlorophenyl)Sulfonyl]Acetic Acid	Benzene and substituted derivatives	Benzene and substituted derivatives	256.964	233.975	4.5792	M+Na	0.893	4	0.7282	rp	3405-89-8	55680	-	-	-	86976.7	66089.8	62779.8	82925.9	74078.9	63646.3	197108	87171.7	75607.3	71650.5	65429.9	74955.8	52220.5	64895.4	83284.4	69801.1	85354.6	65558.8	71064.7	83867.5	65919.1	65223.7	58480.9	66294.8	62228	65494.3	63151.9	62488.8	63506	58993.4	--
MW0150274	C17H34N6O5S	Glutathionylspermidine	Amino acid and Its metabolites	Small Peptide	435.24	434.231	2.2178	M+H	2.43545	3	0.9582	rp	33932-35-3	440772	-	-	C05730	827.179	2823.28	359.3	1630.75	1825.68	80.0985	2865.46	52.3587	572.26	89.7446	1410.47	906.965	891.61	9584.23	69.6259	19711.5	35.7897	34254.1	750.808	38.9763	25.0745	1361.56	761.433	12177.6	3424.29	3422.11	3447.56	3401.98	3410.23	3381.98	ko00480,ko01100
MW0007424	C15H23N3O4	Isopropalin	Benzene and substituted derivatives	Benzene and substituted derivatives	641.338	309.169	4.0308	2M+Na	19.4367	2	0.6001	rp	33820-53-0	36606	-	-	C19063	3258.65	1189.46	16847.5	3867.07	13098.1	10427.9	224.193	66.1068	29015	12788.7	9056.71	11423.8	21489.6	14675.2	35837.3	4377.28	4207.16	812.985	1062.74	2984.12	828.963	17941.8	12298.6	1410.75	8459.76	8286.1	8459.74	8271.24	7987.78	8348.23	--
MW0138306	C17H14O6	Gnaphaliin	Heterocyclic compounds	Heterocyclic compounds	297.082	314.079	8.4443	M+H-H2O	17.4854	2	0.6613	rp	33803-42-8	9972910	HMDB0030544	-	-	46.1632	5.75635	39.0554	12.5065	8.69671	135.036	3.96484	38.4031	23.0018	42.09	41.8691	16.4847	6.92926	35.1219	7.13152	19.2171	39.1456	5.26895	7.83473	7.13038	13.1017	21.2275	15.5645	9.26541	670.481	634.804	634.197	628.529	627.714	606.459	--
MW0107988	C12H24N4O4	Lysyl-alanyl-alanine	Amino acid and Its metabolites	Small Peptide	330.209	288.18	2.5073	M+CH3CN+H	5.8596	2	0.6753	rp	33755-56-5	5496556	-	20980	-	30.7512	67.3859	87.578	1127.35	210.781	923.471	35898.2	83.7548	130.563	114.886	62.6919	877.816	1868.23	3931.07	42.6622	14286.4	21.5295	14316.9	319.019	16.2223	50.411	2576.19	192.221	20297	2953.24	2931.75	2897.18	2898.72	2914.25	2859.28	--
MW0104793	C2H6O3S2	2-Mercaptoethanesulfonic acid	Organic acid and Its derivatives	Organic acid and Its derivatives	184.002	141.976	3.5385	M+CH3CN+H	16.041	2	0.6658	rp	3375-50-6	598	HMDB0003745	-	C03576	219568	148454	141519	475616	199759	241408	161026	1.07258e+06	164745	106347	218324	265690	182099	278222	159323	237154	462528	135804	161396	121989	260750	193351	200121	197602	184259	196050	160496	180623	176019	183269	ko01100,ko01200,ko01240
MW0109322	C13H23N3O4	Prolyl-leucyl-glycine	Amino acid and Its metabolites	Small Peptide	349.186	285.169	1.9289	M+CH3CN+Na	6.19197	2	0.7139	rp	33676-42-5	169533	-	21515	-	761.179	2315.58	32296.8	2886.14	14784.1	7557.52	1766.68	177.259	39505.1	10460.9	10266.7	17227.6	31945.9	44801.9	14210.6	7841.93	6794.98	816.052	1012.32	20921.4	4516.05	32526.7	3400.2	1626.63	9566.33	10004.2	9685.14	9100.19	9661.57	9435.51	--
MW0109062	C39H47N11O18	Pentaglutamyl folate	Organic acid and Its derivatives	Organic acid and Its derivatives	996.265	957.31	0.7079	M+K	12.5917	4	0.5164	rp	33611-85-7	135483919	HMDB0006487	-	-	3687.87	323.943	140.344	3009.85	686.665	316.6	402.11	202.928	116.313	2559.9	261.123	202.948	249.469	1339.43	1250.68	369.118	2329.15	215.684	4578.41	286.123	317.438	458.075	285.831	681.83	299.372	293.888	307.795	263.434	308.03	317.023	--
MW0000221	C44H56N4O8	Desacetylvinblastine	Heterocyclic compounds	Heterocyclic compounds	404.189	768.41	3.5634	M+H+K	4.14491	4	0.6564	rp	3352-69-0	197026	HMDB0061054	-	-	188.599	286.648	247.121	5217.24	916.409	652.835	112.051	40.9642	6233.93	261.213	438.348	670.88	1379.79	7668.29	6254.39	4870.61	365.718	118.852	239.359	678.815	115.575	4313.9	214.371	57.1013	948.272	1143.23	1207.22	1099.08	1100.03	1171.08	--
MW0116769	C26H34N2O	Adamantan-1-yl(1-((1-methylpiperidin-2-yl)methyl)-1H-indol-3-yl)methanone	Heterocyclic compounds	Indole and Its derivatives	374.237	390.267	4.5046	M+H-NH3	2.7845	4	0.685	rp	335160-66-2	10293794	-	85064	-	4600.4	5198.16	5673.57	4140.81	4555.05	3314.4	4726.95	3167.52	4444	2490.13	4586.72	3966.59	3172.24	9425.44	2319.24	3676.27	1825.08	1998.81	1809.82	2429.2	690.231	1899.71	2027.42	1830.35	3566.78	3121.45	3089.51	2925.73	2783.17	1607.51	--
MW0055392	C30H50O9	Notoginsenoside R10	Steroids	Steroidal saponins	555.354	554.346	4.5129	M+H	9.95146	4	0.804	rp	335157-20-5	131752529	HMDB0039051	-	-	3102.82	1993.64	2816.26	644.737	733.906	3015.05	5218.47	76.7114	555.307	2100.2	422.318	1282.78	2613.43	228.694	237.255	1479.55	203.514	95.0885	2351.33	1569.95	1850.56	1171.82	381.231	234.417	2937.21	2872.76	2780.82	2826.25	2565.08	2798.94	--
MW0002028	C8H7NO3	Formylanthranilic acid	Benzene and substituted derivatives	Benzene and substituted derivatives	232.002	165.043	1.3623	M-2H+3Na	18.9823	2	0.5793	rp	3342-77-6	101399	HMDB0004089	-	C05653	498189	919335	362427	797059	604987	689223	470487	1.01225e+06	316316	714943	1764.36	369922	480854	232172	313025	425685	350688	248583	605631	562591	388714	269578	300914	700599	291685	184974	294501	312748	294975	279151	ko00380,ko01100
MW0157518	C4H6O5S	Carboxymethanesulfinyl-acetic acid	Organic acid and Its derivatives	Organic acid and Its derivatives	302.967	165.994	1.3002	M+Na+CF3COOH	8.98525	4	0.569	rp	33388-14-6	161772	-	-	-	153.414	2698.06	2227.45	2001.08	884.429	725.375	4885.03	88.8341	5990.51	191.328	311.431	943.796	477.353	2684.15	280.182	1105.74	750.699	1299.06	666.21	194.695	3338.81	141.499	175.91	60.1197	803.125	639.285	822.731	849.379	836.277	791.163	--
MW0053784	C43H70O14	Goyaglycoside g	Heterocyclic compounds	Heterocyclic compounds	833.449	810.477	3.7205	M+Na	13.0262	4	0.5107	rp	333333-14-5	131752341	HMDB0038350	-	-	36395	19683	91006.5	13861.1	2864.34	40369.4	102.31	992.279	21332	45013.5	22679	11212.7	64466.1	7870.05	3845.25	304.901	23461	14098.3	8819.61	32571.5	19285.1	9707.98	19711.9	236.684	15866.6	16106.1	15730.9	15171.4	16165.6	15713.4	--
MW0001421	C12H16BrNO2S	1-((4-Bromo-3-methylphenyl)sulfonyl)piperidine	Benzene and substituted derivatives	Benzene and substituted derivatives	320.013	319.007	1.1594	M+H	3.68875	4	0.6658	rp	332906-22-6	738655	-	-	-	31112.8	28121.9	9162.87	36973.4	47941.6	28636.9	7927.43	310963	11174.4	24464.7	6273.25	23033.6	9660.49	19499.4	4890	9701.8	34224	6143.28	29649.4	39401.2	29231	8915.23	19898	15967.7	17677.5	19323	18311.6	18639.9	18512.8	18308.4	--
MW0116677	C3H4O2S	1,3-Oxathiolan-2-one	Aldehyde,Ketones,Esters	Ketones	142.953	103.993	12.9998	M+K	5.50025	4	0.6298	rp	3326-89-4	72822	-	-	-	32538	35029.5	19936.9	34765.2	24824.4	29317.4	24751.8	28137.3	40986.8	26200.6	25511	31949.5	24161.4	28238.2	22467.1	26599.2	63941.1	30682.8	31696.2	5486.64	27649.4	22823.8	30420	28860.5	34409.5	42394.1	39941.6	40525.1	39572.3	44360.2	--
MW0116572	C3H6S3	1,2,3-Trithiane	Heterocyclic compounds	Heterocyclic compounds	201.975	137.963	12.7542	M+CH3CN+Na	6.78151	3	0.5877	rp	3325-33-5	123186	HMDB0040452	-	-	281048	231828	249599	297437	305769	306496	329583	321723	267210	272640	234769	271205	159922	297955	275522	280505	322331	309343	285510	277035	277266	251086	251344	273294	262455	266814	266944	262189	253314	262738	--
MW0118444	C7H4ClNO2S	2-Chloro-6H-thieno[2,3-b]pyrrole-5-carboxylic acid	Organic acid and Its derivatives	Organic acid and Its derivatives	256.964	200.965	13.519	M+K+NH3	9.683	4	0.5581	rp	332099-03-3	10442820	-	-	-	14000.7	15285.2	12290.1	13325.3	13409	14458.4	105214	16663.4	17878.8	15646.3	17030.8	10049.8	17076.5	14635	11573	22972.4	15501.6	15487.1	17909.8	16154.7	15706.7	11495.3	14415.6	13634.5	14396.6	16682.8	17686.2	15990.9	16294.6	16744.7	--
MW0104877	C11H15BrN2O	Bromamid	Alcohol and amines	Amines	271.042	270.037	2.6423	M+H	1.93575	4	0.7039	rp	332-69-4	68839	-	-	-	126.474	82.2557	71.4971	241.019	243.206	357.129	8478.04	1992.63	156.144	82.1862	365.149	95.4865	88.9198	72.3148	100.323	1293.88	112.278	4435.61	154.269	205.38	148.821	320.995	189.157	123.202	266.401	272.533	305.574	289.615	185.045	309.702	--
MW0121980	C16H10BrNO2	6-Bromo-2-phenylquinoline-4-carboxylic acid	Organic acid and Its derivatives	Organic acid and Its derivatives	165.937	326.99	1.1552	M+H-C6H10O5	3.72425	4	0.665	rp	33007-99-7	208775	-	-	-	813.851	342.04	594.061	404.683	556.58	414.687	718.46	1130.6	1858.71	448.582	764.92	452.344	171.005	1060.12	115.18	361.427	324.368	517.592	561.401	593.282	344.409	582.81	408.089	171.78	677.152	480.52	523.128	576.168	497.707	602.073	--
MW0154486	C19H18N6O6	Nicarbazin	Benzene and substituted derivatives	Benzene and substituted derivatives	427.137	426.129	1.9876	M+H	4.18279	4	0.6556	rp	330-95-0	9507	-	-	C18389	3387.54	2432.71	1543.42	1398.07	1372.6	2350	1591.03	3285.73	1534.94	1448.28	1176.14	2872.07	2359.8	2660.32	1611.82	1024.58	2554.09	2137.48	2690.49	1322.28	5117.24	1490.5	608.858	1499.4	1114.66	1422.17	1519.42	1518.84	1538.05	1385.85	--
MW0118394	C6H3ClFNO	2-Chloro-3-fluoro-4-formylpyridine	Heterocyclic compounds	Pyridine and pyridine derivatives	181.977	158.989	13.8171	M+Na	0.70075	4	0.7328	rp	329794-28-7	2763160	-	-	-	17595.2	69376.9	17470	18336.8	19398.7	18527.5	14840.2	16496.5	17973.5	19917.9	20554	21721.3	13150.6	19408.4	15117.1	22236.7	19817.8	63995.5	14509.2	23916.8	18787.7	20094.1	20760	14483.9	20246	21411.7	20348.2	20240.8	19658	19657.1	--
MW0152578	C10H18N2O5	H-Leu-Asp-OH	Amino acid and Its metabolites	Small Peptide	247.128	246.122	1.1345	M+H	1.45642	2	0.8342	rp	32949-40-9	7019087	-	65051	-	4803.09	39896.8	51366.2	38669.1	32714	8606.06	775093	630.095	34781.2	6873.65	3530.57	43477	36529	115916	61016	356576	4270.02	441906	724.489	23414.2	5174.8	349225	15949.8	232035	92146.5	90806	91781.4	91191.5	91084.6	89196.1	--
MW0013358	C48H74O21	28-Glucosyl-30-methyl-3b,23-dihydroxy-12-oleanene-28,30-dioate 3-[arabinosyl-(1->3)-glucuronide]	Aldehyde,Ketones,Esters	Esters	987.462	986.472	3.5967	M+H	18.5105	4	0.6982	rp	329327-64-2	131752550	HMDB0039113	-	-	58.2793	59.5623	189.295	319.017	1325.3	421.776	2934.21	65.8274	9629.87	243.66	2442.78	63.0347	3865.26	10139.5	810.73	32043.5	56.3525	110.544	171.819	406.43	255.042	528.248	406.701	755.441	694.505	675.806	694.615	609.434	673.906	674.941	--
MW0006980	C9H13NO3	Oxidized-adrenal-ferredoxin	Hormones and hormone related compounds	Hormones and hormone related compounds	206.084	183.089	3.2644	M+Na	13.6417	4	0.5028	rp	329-65-7	838	HMDB0062515	-	-	80.2672	1478.08	849.064	30.6436	278.667	138.587	35050.7	197.168	529.588	643.827	606.875	563.569	2209.76	3858.02	571.776	1308.83	77.851	3930.53	47.6771	183.953	731.603	4893.78	1961.01	541.222	1919.71	1969.11	1983.71	1996.93	1909.09	1902.41	--
MW0002945	C8H7Cl2NO	2-chloro-N-(4-chlorophenyl)acetamide	Benzene and substituted derivatives	Benzene and substituted derivatives	225.971	202.99	0.7852	M+Na	11.1733	4	0.536	rp	3289-75-6	94920	-	-	-	220.202	871.642	199.141	326.481	2812.03	1073.93	5570.06	1349.04	144.595	489.419	290.857	936.706	297.786	669.076	2293.19	1135.5	249.768	3588.98	262.342	208.595	430.668	2943.06	122.767	1935.58	514.934	585.442	502.408	368.949	492.856	461.821	--
MW0007263	C19H15Br2N3O3	GlyH-101	Benzene and substituted derivatives	Benzene and substituted derivatives	751.421	492.946	3.5052	3M+H+Na	5.91075	4	0.6221	rp	328541-79-3	135476586	-	-	-	5.89168e+06	395999	66282.5	5.85417e+06	71807.4	5.06367e+06	8.45728e+06	7.66962e+06	184907	20514.3	4.81694e+06	368712	374800	333496	6.32818e+06	74493.2	4.99323e+06	28681.2	5.25508e+06	6.04759e+06	5.30275e+06	5.68686e+06	475386	14436.3	44547.2	43449.5	47866.8	36178.9	41433.6	44191.1	--
MW0106514	C6H13NO2	DL-Leucine	Amino acid and Its metabolites	Amino acids	170.061	131.095	1.176	M+K	9.83802	1	0.7823	rp	328-39-2 | 25322-63-8 | 25988-64-1 | 7005-03-0	857	HMDB0062203	-	-	1.74568e+06	1.533e+06	1.28799e+06	1.79204e+06	1.93e+06	1.51182e+06	431293	2.17095e+06	1.86329e+06	1.58433e+06	54481.3	1.33468e+06	1.22036e+06	1.45198e+06	778021	1.23134e+06	1.42936e+06	620645	1.82647e+06	1.6377e+06	1.45726e+06	1.13548e+06	1.06824e+06	1.26851e+06	1.30063e+06	1.30868e+06	1.31783e+06	1.30712e+06	1.30945e+06	1.29557e+06	--
MW0113023	C18H32O16	3-Galactosyllactose	Carbohydrates and Its metabolites	Sugars	568.191	504.169	10.2731	M+CH3CN+Na	13.727	2	0.6787	rp	32694-82-9	189088	HMDB0006599	-	-	439670	111865	23624.8	18379.6	23073	18903.4	255177	124320	76.8825	431.7	2526.83	23137.8	883.52	46807.6	578125	37384.1	47.0602	25626.8	18357.8	19981.2	18269.9	21719.9	588582	67610.4	58075.6	47013.7	47414.9	45575.4	43679.6	41367.2	--
MW0111296	C16H37NO4S	Tetrabutylammonium hydrogen sulfate	Others	Others	359.228	339.244	3.2312	2M+H+K	11.6763	4	0.5289	rp	32503-27-8	94433	-	85164	-	54.4683	5459.11	2150.56	159.026	1322.25	921.287	58693.3	270.616	336.931	3690.72	2935.49	1087.41	1347.37	4663.76	356.469	35032.6	50.8946	32387.5	334.091	12370.8	103.686	1462.1	1763.12	11049.2	4457.23	4379.93	4494.49	4464.61	4494.1	4123.5	--
MW0111322	C17H23NO2	Dextilidine	Heterocyclic compounds	Heterocyclic compounds	569.333	273.173	7.7948	2M+Na	1.02461	2	0.6809	rp	32447-90-8 | 20380-58-9 | 51931-66-9	30131	-	-	-	281460	235546	296163	382372	288916	465319	395908	418047	297952	276023	279553	332259	350344	268230	337607	418078	341289	266801	321973	275414	234665	431115	233417	362690	329005	329005	322483	307219	330278	325318	--
pme2617	C5H11NO3S	L-methionine sulfoxide	Amino acid and Its metabolites	Amino acid derivatives	232.002	165.046	1.7282	M-2H+3Na	10.5543	2	0.5601	rp	3226-65-1	158980	HMDB0002005	6428	C02989	1.7229e+06	389078	286369	277438	455951	291922	287743	2.06296e+06	348438	892502	1.47913e+06	1.97794e+06	258461	1.42073e+06	230175	404406	2.26047e+06	1.44967e+06	1.308e+06	2.26182e+06	277328	132627	1.41524e+06	252587	870152	781100	1.08734e+06	771758	772625	1.05719e+06	ko00270,ko01100
MW0168407	C8H12O4	(3aR,4S,5R,6aS)-5-Hydroxy-4-(hydroxymethyl)hexahydro-2H-cyclopenta[b]furan-2-one	Heterocyclic compounds	Heterocyclic compounds	173.078	172.074	1.5154	M+H	4.52711	2	0.7099	rp	32233-40-2 | 54423-47-1	2724453	-	63035	-	20528.2	26674.9	38631.7	49540.4	16521.4	46189.1	11035.7	17549.9	15139.5	16265	13665.4	7894.29	12410.6	20491.4	5220.82	9673.09	15243.7	8260.16	22022.2	9205.6	20220.6	6634.34	21291.5	10727.6	108451	111219	109741	111202	111201	110480	--
ZINC85511864	C31H39NO7	Lythrancine III	Heterocyclic compounds	Heterocyclic compounds	538.281	537.273	7.7865	M+H	1.21503	4	0.7205	rp	32209-73-7	12312591	-	-	-	165.358	550.751	640.525	1094.62	778.879	415.998	610.982	899.629	390.155	242.096	856.722	737.221	377.34	167.12	705.989	769.287	1401.67	585.445	529.421	766.254	387.291	1029.44	300.694	746.806	805.513	721.231	644.009	761.349	757.612	588.653	--
MW0111048	C17H37NO2	(2S,3R)-2-aminoheptadecane-1,3-diol	SL	SPH	326.232	287.282	6.2635	M+K	13.574	4	0.5036	rp	32164-02-6	3247037	-	-	-	1231.53	3762.26	903.357	14721	4734.54	7918.7	12596.9	30170.6	10334.6	14016.1	2955.6	865.926	25667.6	12764.8	10312.8	4295.49	3101.35	1508.92	10004.9	32030.5	24421	10215.4	2127.94	4696.06	1579.93	1605.21	1663.52	1059.01	1447.92	1880.23	--
MW0109788	C13H14N2	Tacrine	Heterocyclic compounds	Heterocyclic compounds	237.075	198.116	3.655	M+K	1.74625	4	0.7082	rp	321-64-2	1935	HMDB0014526	-	C01453	390.85	5234	7348.81	213.746	625.061	164.838	248.625	96.3134	1379	3880.77	164.852	1791.86	4314.41	2131.31	2605.42	5205.93	1373.82	732.311	422.519	1214.63	658.872	13679.3	1713.97	156.676	983.837	948.158	684.104	856.9	925.332	989.509	--
ZINC5861418	C8H16O6	Ethyl beta-D-glucopyranoside	Carbohydrates and Its metabolites	Carbohydrates and Its metabolites	253.061	208.095	2.0033	M+2Na-H	1.72075	4	0.7088	rp	3198-49-0	121667	HMDB0029968	-	-	160.481	3337.58	4833.31	676.886	113.207	3206.12	14248.7	52535.7	181.137	1125.63	603.049	240.594	6490.09	138.556	2454.02	805.456	79.074	6402.87	1430.93	10088.7	764.086	7555.71	6558.8	2371.26	2138.75	1745.69	2026.23	1938.92	1963.17	1985.32	--
MW0169424	C5H12N2O2	Ornithine	Amino acid and Its metabolites	Amino acids	115.087	132.09	0.7986	M+H-H2O	1.8	3	0.972	rp	3184-13-2	6262	HMDB0000214	27	C00077	380.04	438.175	2253.65	391.054	294.404	603.999	3545.4	178.408	282.872	139.172	284.86	2340.38	2251.85	188.75	1234.39	356.384	80.9411	4046.89	204.741	343.92	86.5313	2133.2	407.388	1231.93	1112.05	1051.98	954.585	967.103	986.474	761.477	ko00220,ko00330,ko00470,ko00480,ko01100,ko01210,ko01230,ko02010
MW0007810	C11H17NO	Mexiletine	Benzene and substituted derivatives	Phenolics	294.004	179.131	13.8077	M-2H+3K	3.54055	2	0.6661	rp	31828-71-4	4178	HMDB0014523	-	C07220	12474.6	12746.4	12648.6	14270.9	13068.9	13408.6	12678.9	11833	15988.7	14357.7	14155.7	13400.7	12616.5	11059.9	15425.2	14103.1	13298.7	20025.1	13002.9	15740.4	12838.6	14748.7	13590.8	13777.6	13462.5	13480.4	13727.2	13313.4	13533	13492.3	--
MW0052675	C16H19NO2S	Ethyl 2-amino-4-(4-isopropylphenyl)thiophene-3-carboxylate	Organic acid and Its derivatives	Organic acid and Its derivatives	579.256	289.114	2.1268	2M+H	0.876	4	0.7286	rp	315683-17-1	703924	-	-	-	1763.07	177.908	450.675	402.753	2504.28	387.179	603.9	79090.5	3905.45	743.276	876.928	322.607	1541.54	3083.31	1902.4	1387.06	244.873	697.111	358.572	587.315	331.774	2018.77	238.936	1224.57	449.778	422.46	439.895	310.96	447.823	519.144	--
MW0007809	C12H18N2O2	Mexacarbate	Benzene and substituted derivatives	Benzene and substituted derivatives	269.142	222.137	3.8971	M+HCOO+2H	14.6743	2	0.6734	rp	315-18-4	9414	-	72712	C18952	2014.81	3502.96	3299.52	1620.34	2461.67	3102.61	10834.9	966.989	2590.78	1482.02	2713.42	1989.58	2751.87	2434.69	1575.11	1860.73	2260.94	2022.56	1020.48	3244.35	1466.69	2139.73	1531.63	1844.98	4146.08	4148.34	3930.49	4291.98	4124.02	4319.61	--
FDATN00956	C15H18N8O5	Regadenoson	Others	Medicine	505.213	390.14	1.4741	M-2H+3K	20.1632	1	0.5939	rp	313348-27-5	219024	-	-	-	334.167	4748.71	41109.3	5803.34	10132.8	12116.9	643.327	474.379	29917.9	12591.2	28289.1	959.019	148335	52003.5	34368.7	33186.7	685.37	1294.65	543.785	18335.9	1350.89	91150.5	12888	616.485	16000.9	16488.5	15525.7	15956.3	15171.5	15763.4	--
MW0049248	C22H30FO8P	Dexamethasone phosphate	Organic acid and Its derivatives	Phosphoric acids	473.175	472.166	1.1097	M+H	0.494106	4	0.9878	rp	312-93-6	9400	-	3977	-	21874	19538.9	7058.19	113.103	99.1845	195.495	1880.68	91.7482	194.651	2606.34	10030.6	88.8112	7202.74	986.161	140.526	407.702	1234.88	530.481	13408.5	6279.76	301.404	852.445	125.17	480.543	1709.33	1649.97	1631.1	1666.86	1589.47	1686.79	--
MW0006376	C12H6F2N2O6S	Bis(4-fluoro-3-nitrophenyl) sulfone	Benzene and substituted derivatives	Benzene and substituted derivatives	726.934	343.991	0.7037	2M+K	16.1577	4	0.7229	rp	312-30-1	9398	-	-	-	9405.53	48556	6727.44	11761.9	7210.9	116763	11303.8	33442.1	105892	3221.61	39605	37821.7	38377.4	5544.16	77.6226	10340.8	1961.33	5210.55	1258.04	31499.1	39042.6	2100.53	5977.93	9631.41	24910.1	25299.6	24624.6	24843.3	24321.8	24246.6	--
MW0011801	C23H38O7	Prostaglandin D2-1-glyceryl ester	Hormones and hormone related compounds	Hormones and hormone related compounds	465.217	426.262	12.1493	M+K	1.76817	4	0.7077	rp	309260-52-4	24778487	-	36231	-	185.136	317.411	635.263	102.142	85.3213	586.31	931.921	105.12	228.823	349.779	475.238	173.047	160.987	361.977	206.932	195.699	84.3611	231.295	279.642	220.245	192.284	150.687	89.5278	264.992	242.887	285.122	223.981	262.441	224.216	261.916	--
MW0010001	C15H22N2O4	Troxipide	Benzene and substituted derivatives	Phenolics	409.154	294.158	2.5587	M+H+CF3COOH	2.39325	4	0.6936	rp	30751-05-4 | 99777-81-8	5597	-	-	-	40.7333	286.873	63.1818	19.3455	35.3937	82.7964	2655.08	11570.1	541.351	95.9876	59.2416	203.97	106.192	4168.53	29.2698	7008.39	76.8821	5123.31	20.5726	24.2535	54.0812	1225.63	54.5472	2941.42	567.986	536.253	568.062	474.418	541.083	543.407	--
MW0107229	C10H20N2O2	Hexamethylene bisacetamide	Alcohol and amines	Amines	201.159	200.153	2.7489	M+H	1.305	4	0.9684	rp	3073-59-4	3616	HMDB0041901	-	-	8681.09	14892	4738.7	11765.8	4667.92	4750.32	18982.6	6262.13	4150.33	11944.9	6228.31	7218.35	10584	1247.34	16528.8	12654.1	2258.37	7034.48	3644.49	27868.3	1344.21	3289.09	7545.26	4600.45	9460.1	8336.86	9426.32	9288.91	9526.5	9159.93	--
MW0054373	C18H33NO	Linoleamide	FA	FFA	559.518	279.256	10.4243	2M+H	0.537	4	0.7368	rp	3072-13-7	6435901	HMDB0062656	-	-	2330.91	1396.16	1547.98	794.128	972.088	1098.25	410.098	699.063	952.837	795.712	1637.41	684.067	5344.44	145.167	3080.74	841.557	457.792	984.28	350.825	1993.71	8082.18	1242.09	292.343	1059.02	744.976	722	675.568	598.453	722.442	640.436	--
mws4176	C12H16N2O3	Alanylphenylalanine	Amino acid and Its metabolites	Small Peptide	237.123	236.116	1.8379	M+H	2.31042	1	0.8016	rp	3061-90-3	96814	HMDB0028694	23975	-	1007.95	35532.6	26378	787.247	12810.3	10291.8	205029	30.6533	40104.5	7771.06	4115.53	17526.8	26422.8	53312.5	16033.7	140105	351.723	247076	695.347	8266.98	593.545	30519.2	9177.29	106602	33447.3	34158.1	34315.4	33454.5	34097.3	32495.4	--
MW0105485	C12H16N2O4	Ala-Tyr	Amino acid and Its metabolites	Small Peptide	291.084	252.111	2.4075	M+K	24.975	1	0.593	rp	3061-88-9	92946	HMDB0028699	-	-	19.9497	29.4698	342.969	467.678	109.596	357.188	25.5246	41.9492	36.7818	67.1202	96.5009	6.35089	49.1521	150.4	31.4864	40.1761	6.86237	6.63889	111.018	12.3239	49.8515	38.708	28.2875	34.0611	1105.55	1101.85	1117.87	1092	1100.22	1096.54	--
MW0141380	C22H43NO	13E-Docosenamide	FA	Others	321.314	337.334	11.7592	M+H-NH3	1.16275	4	0.7218	rp	3061-72-1	5365369	-	85041	-	2056.77	847.168	1962.56	1313.03	1397.58	380.723	1617.44	141.624	472.975	1252.22	960.596	1017.81	1418.19	838.181	926.367	145.358	157.313	2340.58	429.379	418.347	305.258	10524	1159.68	408.323	460.426	492.507	455.455	272.821	469.912	526.36	--
MW0120782	C13H22N4O	5-Tert-pentyl-4,5,6,7-tetrahydro-1H-indazole-3-carbohydrazide	Heterocyclic compounds	Heterocyclic compounds	289.14	250.179	4.0809	M+K	0.9035	4	0.7279	rp	305337-88-6	2874138	-	-	-	7351.01	11371.2	9292.63	14985.4	9045.02	18404.3	9887.41	22356.8	21047.5	32249.1	7362.37	8187.4	12364.1	7951.66	15996.6	18648.9	39599.5	12889.7	31072.7	17948	32035.2	22513.9	19733	12055.1	4679.95	5031.2	4966.59	5136.95	4979	5138.15	--
MW0103717	C10H13N5O4	Zidovudine	Nucleotide and Its metabolites	Nucleotide and Its metabolites	557.174	267.097	11.643	2M+Na	12.4471	2	0.6776	rp	30516-87-1	35370	HMDB0014638	-	C07210	3.56282	11.8083	20.7889	37.2749	6.48964	23.7704	8.54324	34.7785	99.4715	589.015	14.9076	8.41737	20.2017	19.1733	8.13191	16.4587	12.1584	19.2075	21.6661	5.02683	10.0417	10.6373	10.8677	1.86971	2220.72	2251.3	2252.21	2252.28	2218.6	2220.84	ko04976
MW0143803	C17H10O6	6-Demethylsterigmatocystin	Heterocyclic compounds	Heterocyclic compounds	333.04	310.048	4.6704	M+Na	0.65475	4	0.9839	rp	30461-65-5	5280620	HMDB0033657	-	C03683	291.596	12567.3	5792.9	98.9648	1614.03	8418.88	59580.5	1135.1	4404.36	1351.05	224.458	2037.34	23091.8	1171.99	5254.87	2676.02	240.324	17103.7	266.56	10186.3	275.354	2206.18	9944.23	5596.96	3831.6	3665.92	3585.32	3603.63	3636.05	3387.51	ko01100
MW0011871	C15H28O5	1,2-Dihexanoyl-sn-glycerol	GL	DG	289.209	288.194	0.8363	M+H	8.31475	4	0.5799	rp	30403-47-5	10469389	-	45140	-	905.263	611.57	2522.94	105.123	523.232	281.955	927.583	146.658	22807.2	507.111	568.614	897.64	2061.6	14729.3	617.862	20171.8	786.369	17454.8	1087.72	1126.81	126.91	9412.75	842.776	13539.1	1548.18	1862.17	1916.29	2178.55	2020.16	1896.97	--
MW0013958	C25H42ClNO2	3beta-(2-Diethylaminoethoxy)androst-5-en-17-one hydrochloride	Aldehyde,Ketones,Esters	Ketones	388.316	423.29	10.083	M+	13.9728	2	0.6763	rp	3039-71-2	9954082	-	45165	-	7261.95	6008.4	8835.64	29485.8	11050	9496.57	6826.86	19068.5	2871.01	12840	20528.1	6773.56	68946.8	14774.3	18456.5	21538.8	20310.8	1594.12	32250.6	21575.2	95956.3	26205.2	2692.99	52293.3	11017.4	11183.1	11459	11177.7	12122.3	10096.9	--
MW0108500	C8H18N4O2	N,N-dimethylarginine	Amino acid and Its metabolites	Amino acid derivatives	443.249	202.143	3.2893	2M+K	3.49668	2	0.7393	rp	30315-93-6	123831	HMDB0001539	6309	C03626	1643.21	26561.6	40873.5	15354.9	37062.1	9810.26	195.678	137.05	284094	6309.9	10173.2	12322.4	68804.1	217872	25743.7	135882	2923.21	40379.8	2896.57	12805.1	6057.52	98218.8	16568.8	37074.7	29155.2	29843.9	29228.2	29297	29340	28675.4	--
ZINC14879999	C31H36N2O11	Novobiocin	Heterocyclic compounds	Heterocyclic compounds	635.242	612.232	2.7406	M+Na	31.1797	4	0.6052	rp	303-81-1	54675769	HMDB0015185	-	C05080	38.2724	182.303	1287.69	38.652	187.001	180.463	93.6231	26.434	6466.15	135.992	1057	134.075	3749.4	6835.12	2282	5476.65	34.4668	508.236	191.199	419.752	92.844	1967.25	111.132	732.343	710.944	737.9	661.097	685.804	687.474	709.535	ko01100
MW0139182	C20H18ClNO6	Ochratoxin A	Heterocyclic compounds	Heterocyclic compounds	445.119	403.082	11.1491	M+CH3CN+H	9.87834	2	0.6144	rp	303-47-9	442530	HMDB0029399	-	C09955	3131.34	51.9875	87.6006	36.9505	52.0192	26.0362	2764.28	41.678	63.1157	153.767	943.909	108.205	23.5644	8.51423	2814.32	29.9137	27.0611	8.4535	27.8556	17.5495	11.8432	2.53309	2614.88	33.7075	2064.57	1921.64	2054.57	2046.52	2073.81	1628.22	ko04976
MW0000280	C16H27NO5	Heliotrine	Alkaloids	Alkaloids	313.185	313.189	2.5073	M+	3.94782	2	0.719	rp	303-33-3	906426	-	-	-	13.5523	10.3484	147.571	581.25	34.7291	433.576	20.9783	34.4707	73.0279	40.5658	27.0221	10.105	25.0202	69.8336	21.4771	42.6779	14.031	14.2041	69.458	11.4743	25.234	23.5813	119.434	23.1896	1054.93	996.31	975.294	1000.42	995.49	942.876	--
MW0105179	C6H11NO3	4-Acetamidobutanoic acid	Organic acid and Its derivatives	Organic acid and Its derivatives	184.045	145.074	2.1925	M+K	23.6296	1	0.5968	rp	3025-96-5	18189	HMDB0003681	-	C02946	77649	78441.9	67677	150049	94477.4	74638.2	61526.3	90760.2	79645.1	82225.3	73961.1	116133	65689.8	81714.5	70148.3	73500.4	81309.4	75582.1	80938.6	74743.1	73499.4	66047.7	7046.44	83509	56272	62373.7	62612.2	68129.9	62918.7	65472.1	ko00330,ko01100
MW0159826	CH2NO2-	Carbamate	Organic acid and Its derivatives	Organic acid and Its derivatives	98.9753	60.0086	4.2642	M+K	4.61667	4	0.6469	rp	302-11-4 | 7224-09-1	276	-	-	-	366773	418827	415177	434164	685129	408747	794450	402058	410036	422031	401850	381407	366089	429523	457363	389036	352498	422573	387659	397757	417992	293560	399349	375337	425500	393047	395777	403461	355922	395820	--
MW0011887	C31H61O8P	Dimyristoylphosphatidic acid	GP	PA	745.372	592.41	4.0558	M+K+CF3COOH	9.12585	4	0.5668	rp	30170-00-4	93134	-	-	-	531.51	604.864	2385.29	201.989	1913.32	461.673	102.767	56217.4	1267.57	79.3643	554.486	226.633	6011.05	6216.69	17999.3	6232.46	76.5833	182.532	381.375	2474.74	1220.86	2636.89	1541.9	2247.99	830.262	855.231	897.12	806.489	788.618	735.986	--
MW0125495	C18H22N2O2S2	N,N-Diethyl-2-[(2-Thienylcarbonyl)amino]-4,5,6,7-Tetrahydro-1-Benzothiophene-3-Carboxamide	Alcohol and amines	Amines	363.123	362.112	1.9786	M+H	0.6735	4	0.7334	rp	301321-93-7	1190625	-	-	-	297.157	141.266	174.325	711.383	126.262	470.916	2765.36	224.745	613.471	102.828	542.3	204.744	1358.49	377.829	3018.94	2179.14	106.508	3038.86	245.327	106.151	210.421	204.808	179.661	1140.74	305.36	332.286	311.84	293.118	262.375	324.67	--
MW0055459	C18H35NO	Oleamide	FA	FFA	282.279	281.272	11.1284	M+H	2.95104	1	0.7508	rp	301-02-0	5283387	HMDB0002117	-	C19670	33019	566859	53502.6	300794	140187	233221	135348	215545	280397	301160	307018	53979.9	897808	118105	50858.7	178613	257010	100040	197425	382721	1.1104e+06	372866	31147.4	241937	118975	117727	122378	118158	119068	113176	--
MW0143914	C10H5Cl2NO3	7,8-dichloro-4-oxo-1H-quinoline-3-carboxylic Acid	Organic acid and Its derivatives	Organic acid and Its derivatives	257.977	256.965	1.1521	M+H	13.0812	2	0.5529	rp	300675-28-9 | 144061-33-6	693139	-	45323	-	166034	136989	95687.6	188925	240369	183069	50973.5	670629	223908	137990	68438.6	121388	71985.4	160150	66949	89894.5	172870	62271.8	225104	193242	143702	96711.7	117587	110316	135105	140947	135934	135881	133962	129642	--
MW0105036	C4H8O3	3-Hydroxybutyric acid	Organic acid and Its derivatives	Organic acid and Its derivatives	209.101	104.047	1.9868	2M+H	1.06748	1	0.6761	rp	300-85-6 | 625-71-8 | 26063-00-3	441	HMDB0000011	125	C01089	1568.15	2888.78	2479.92	7373.92	2279.38	5415.26	3620.45	1593.16	2074.18	2347.72	2070.8	1042.61	3363.12	3008.44	398.793	234.335	1539.17	300.127	2694.8	359.412	1412.45	562.193	2366.21	1502.87	15291.3	15552.1	15396.3	15419.2	15435.1	15391.2	ko00650,ko01100,ko04024
MW0004341	C16H12N2S	4-(9H-fluoren-2-yl)-1,3-thiazol-2-amine	Benzene and substituted derivatives	Benzene and substituted derivatives	265.081	264.072	5.2173	M+H	4.70225	4	0.8952	rp	299438-56-5	736708	-	-	-	3924.97	8542.92	9068.03	9333.71	8375.46	7037.86	5566.64	9953.73	7174.02	7402	8274.46	8652.54	7801.24	8960.44	9227.21	7088.91	8996.76	8166.8	7409.75	9001.94	6913.82	6673.11	9145.46	8313.21	8838.54	9275.37	8952.72	9064.26	9039.08	9038.72	--
MW0144103	C18H34O5	9,10,13-Trihydroxy-11-octadecenoic acid	FA	Oxidized lipids	353.226	330.241	1.5072	M+Na	3.43925	4	0.671	rp	29907-57-1	5282965	HMDB0004710	-	-	1.13218e+06	2174.07	2101.37	1.1653e+06	1.03559e+06	2690.52	200792	1.51382e+06	3663.33	888586	961703	1.04089e+06	1.10054e+06	20380.9	1.3063e+06	47825.7	2078.36	43559.4	1.03667e+06	1.05393e+06	923167	5344.62	2885.86	22227.3	47156.3	44029.4	43777.4	44701.9	44782.2	43172.8	--
MW0004919	C25H34O3	4-Dodecyloxy-2-hydroxybenzophenone	Benzene and substituted derivatives	Benzene and substituted derivatives	400.289	382.251	4.4466	M+H+NH3	10.5122	4	0.7956	rp	2985-59-3	76330	-	-	-	1365.6	10052.4	195.353	10316.5	20728	21764.7	26694.3	12179.1	10891.8	9144.84	10196.6	1188.57	31524.2	23359.1	10354.6	7777.46	2325.88	9338.15	9165.49	65406.1	61744	24167	1461.61	28591.7	5403.03	5603.38	5597.89	5662.8	5748.82	5570.72	--
MW0115411	C27H28O11	Tremulacin	Heterocyclic compounds	Heterocyclic compounds	551.143	528.163	5.3998	M+Na	5.98663	4	0.6207	rp	29836-40-6	442544	-	-	C09973	1.19562e+06	318611	2330.8	1.2306e+06	1.09318e+06	1.03316e+06	53401.7	1.59864e+06	20606.1	260539	1.01558e+06	1.10289e+06	28188.5	277318	5548.4	1.34185e+06	1.05442e+06	1.52305e+06	1.09476e+06	44564.3	276401	1.24e+06	1.03818e+06	4521.71	44169.7	40859.4	46042.2	50209.3	44590.7	46368.9	--
MW0103937	C15H29NO2S	2-Undecyl-thiazolidine-4-carboxylic acid	Organic acid and Its derivatives	Organic acid and Its derivatives	288.202	287.192	1.254	M+H	2.25	4	0.6968	rp	298186-80-8	2727678	-	44894	-	103.118	5308.4	1561.66	67.6963	2376.41	714.539	58180.9	157.54	19463.5	320.452	54.5957	897.534	1530.92	18460.3	144.527	67646.4	170.173	33468.1	36.2539	1013.71	57.1084	6967.28	1988.94	36398.8	4548.11	4222.92	4502.94	4657.95	4908.35	4549.01	--
MW0011376	C36H52O12	cucurbitacin I 2-O-beta-D-glucopyranoside	Terpenoids	Terpenoids	1015.52	676.346	2.2255	3M+2H	7.21145	4	0.5986	rp	29803-94-9	6441519	-	-	-	78.254	77.5479	23018.6	233.169	294.849	127.719	4728.84	99.0354	3378.08	11226.6	211.186	1557.08	2955.59	884.75	753.448	146.234	1373.98	93.9136	8682.25	10447.3	302.089	4247.39	1889.36	305.769	2162.15	2008.71	2024.89	1977.99	1858.26	1678.11	--
MW0113926	C3H7NO	Aminoacetone	Aldehyde,Ketones,Esters	Ketones	140.001	73.0528	1.383	M-2H+3Na	11.4	3	0.5612	rp	298-08-8	215	HMDB0002134	6502	C01888	643377	663391	517254	1.20839e+06	1.48073e+06	549411	583949	921050	933887	121783	632333	347917	506241	306453	295064	408351	665527	294084	618605	707680	597453	280664	670933	931018	476215	526765	520416	517261	471628	484826	ko00260,ko01100
MW0105468	C9H18N2O3	Ala-ile	Amino acid and Its metabolites	Small Peptide	203.138	202.132	1.715	M+H	1.35	3	0.7429	rp	29727-65-9	7408079	-	23844	-	605.707	179198	68855.1	7818.84	62756.1	14384.1	1.00819e+06	68.7072	167795	14469.6	879.314	82660.3	95423.3	261409	15137.2	760948	164.287	827570	144.993	14924.3	3585.36	122664	51632.6	534983	125235	123828	123935	126231	125268	120734	--
MW0140646	C3H5ClO2	(S)-2-Chloropropionic acid	Organic acid and Its derivatives	Organic acid and Its derivatives	192.961	107.998	1.176	M+K+HCOOH	14.518	4	0.7419	rp	29617-66-1	107915	-	-	C20608	121260	102378	79517.2	149814	152728	80876.8	65302.7	377463	102554	76766.1	16750.2	79976.2	85859.8	81373.3	33771.2	80547	64397.4	38698.2	115488	129504	92055.6	117011	60539.7	109958	75784.7	74757.3	76401	75753.3	74448.2	74013.6	--
MEDP2175	C16H12O5	Baicalein 7-methyl ether	Flavonoids	Flavonoid	285.075	284.068	5.0847	M+H	3.11763	1	0.6089	rp	29550-13-8	471719	-	-	-	345381	306946	333220	355486	317059	2276.36	8253.63	461804	332944	268048	1.69201e+06	317417	792.617	336539	398804	387625	304596	439967	316246	321510	282054	358171	299904	378888	45113.3	46362.5	45712	46100.5	46009	45969.8	--
MW0110599	C10H25N5	1,4,7,10,13-Pentaazacyclopentadecane	Heterocyclic compounds	Heterocyclic compounds	254.177	215.211	4.4715	M+K	4.98975	4	0.6396	rp	295-64-7	120196	-	-	C74516	581.056	270.021	675.998	238.642	841.173	511.792	200.215	400.814	297.683	279.285	1430.58	404.727	251.476	400.02	240.716	234.122	1152.15	285.134	202.151	408.945	181.686	314.841	434.397	547.155	393.255	444.758	397.607	411.411	318.982	414.935	--
MW0120340	C15H10ClNO	Oxazole, 4-chloro-2,5-diphenyl-	Heterocyclic compounds	Heterocyclic compounds	256.055	255.045	4.156	M+H	2.27075	4	0.9463	rp	29431-45-6	122376	-	-	-	13434	13806.9	12373.9	15219.4	16073	14039.5	16468.8	16716.1	14931.3	15384.3	14622.6	14381.4	14035	14674.8	14146.8	13339.8	14239.1	12268.9	13350.7	15799.3	13425.6	13979.1	14347.2	12315.2	14338.6	14638.3	14416.9	14547.1	14382.3	13875.1	--
MW0002978	C12H10ClF6NO2	2-chloro-N-[4-(1,1,1,3,3,3-hexafluoro-2-hydroxypropan-2-yl)phenyl]-N-methylacetamide	Benzene and substituted derivatives	Benzene and substituted derivatives	546.534	349.03	1.751	3M+2Na	8.93575	4	0.5698	rp	294196-95-5	4646718	-	-	-	3387.37	760.884	1800.84	1030.35	77.9887	169.962	631.086	212.043	789.488	9756.21	1472.62	785.22	314.472	96.4802	122.806	847.78	5924.07	308.112	4143.42	5545.44	1220.4	1293.88	2079.32	455.821	1561.51	1418.96	1563.38	1498.44	1453.58	1560.29	--
MW0139801	C27H48N6O8	Dehydroxynocardamine	Heterocyclic compounds	Heterocyclic compounds	607.348	584.353	7.7948	M+Na	7.93572	4	0.5862	rp	292862-78-3	11606728	-	-	-	159.523	258.946	263.994	459.789	267.36	155.406	198.665	373.95	434.319	361.69	73.6615	290.147	408.062	67.6867	442.964	328.156	82.628	154.029	605.345	203.615	62.6483	694.341	96.4086	436.959	314.684	429.314	363.85	365.664	426.182	417.204	--
MW0001225	C8H9FO2S	Fluoresone	Benzene and substituted derivatives	Benzene and substituted derivatives	103.039	188.031	1.3815	M+H-C3H2O3	0.67875	4	0.7333	rp	2924-67-6	71814	-	-	-	25.8583	54.3116	28.2311	224.386	51.6853	119.342	24.3181	9.62238	48.406	14.3617	40.583	18.5182	30.4177	171.242	25.8623	11.4245	42.0952	19.6178	63.9157	11.3522	17.3003	45.9413	49.1002	17.4656	504.762	496.777	541.408	491.016	497.709	456.609	--
MW0010586	C22H26O6	(+)-Eudesmin	Lignans and Coumarins	Lignans	425.135	386.173	7.0954	M+K	2.34675	4	0.6946	rp	29106-36-3 | 526-06-7	73117	-	-	-	3254.72	587.901	234.96	739.559	60.0892	367.733	254.936	180.182	409.715	438.665	140.023	151.247	480.443	725.581	221.072	58.1995	953.433	263.023	666.81	64.5599	2006.08	297.052	345.789	132.589	995.743	944.168	865.224	954.389	915.506	864.268	--
MW0155693	C35H45Cl2NO6	Prednimustine	Hormones and hormone related compounds	Hormones and hormone related compounds	646.277	645.262	10.0074	M+H	13.3373	4	0.7567	rp	29069-24-7	34457	-	-	C19512	82.1767	7673.3	2538.75	54.1009	1093.14	498.942	3728.88	156.593	871.454	716.527	6691.48	5231.81	3700.93	1167.58	2861.59	3575.95	473.102	886.518	102.225	1814.82	106.802	288.698	813.29	251.104	1915.68	1897.77	1915.27	2005.8	1827.99	1863.07	--
MW0053844	C38H66O2	Helianyl octanoate	Aldehyde,Ketones,Esters	Esters	555.526	554.506	5.8646	M+H	19.3293	4	0.6902	rp	290305-83-8	131752338	HMDB0038337	-	-	27744.6	27186.7	36357.2	34335.8	44571.4	26196.1	37875.4	38453	48692.6	29875.2	32248.3	51809.5	26973.3	39749.6	23995.1	9552.06	40405.3	30744.2	39319.8	27321.1	30772.1	16967.4	57735.6	31046.1	27951.7	28554.1	27790.6	27931.1	27426.7	27004.6	--
MW0106456	C5H7ClO4	Dimethyl chloromalonate	Aldehyde,Ketones,Esters	Esters	189.001	166.003	4.5295	M+Na	1.78375	4	0.7073	rp	28868-76-0	120070	-	-	-	139.989	877.615	373.66	574.895	755.771	556.004	723.007	1114.95	440.116	190.536	165.841	1577.42	496.195	748.991	417.841	359.428	724.201	234.001	111.804	557.63	621.795	1203.96	459.834	535.061	683.296	445.394	652.269	665.539	634.874	625.351	--
MW0052460	C22H38O2	Docosatrienoic acid	FA	FFA	352.32	334.287	10.7049	M+NH4	2.81147	2	0.6687	rp	28845-86-5	5312557	HMDB0002823	195	-	23433.8	110151	45951.9	35507.3	52195.5	59173.9	68674.7	59309.6	139287	55553.2	91612.5	233915	117404	64051.2	21451.2	30096.9	56318.6	75087.3	34062.9	21031	160862	46655.1	51971	28568.1	62256.9	65427	62868.8	62438.9	58707.4	62437	--
MW0102984	C52H80O20	TR-saponin B	Terpenoids	Triterpene Saponin	1047.51	1024.52	3.8553	M+Na	4.19221	4	0.6555	rp	288153-02-6	131751713	HMDB0035342	-	-	99.8106	7187.64	13989.8	1228.5	2767.31	2592.89	157.697	70968.6	1318.27	796.522	507.447	5523.75	6300.47	5506.78	6664.58	1684.94	574.773	10728.3	282.683	3782.45	2094.02	3174.14	2072.78	2664.22	2198.35	1984.43	2109.37	1932.67	2127.71	2112.55	--
MW0126185	C19H21N5O2	Pirenzepine	Heterocyclic compounds	Heterocyclic compounds	393.198	351.17	1.4659	M+CH3CN+H	1.797	2	0.7027	rp	28797-61-7	4848	HMDB0014808	-	C07508	98.2892	78.6095	425.882	344.901	11.6152	108.302	780.498	146.202	94.8032	50.3475	113.102	27.9638	93.8873	247.232	1051.53	1859.24	183.359	2083.97	104.991	196.607	138.972	447.345	67.3294	2562.93	1545.11	1482.81	1450.16	1483.01	1376.5	1451.04	--
MW0104724	C14H28ClNO	2-chloro-N-dodecylacetamide	Alcohol and amines	Amines	246.169	261.186	2.6906	M+H-CH4	17.6442	4	0.7069	rp	2877-29-4	296059	-	-	-	95442.7	51974.4	171328	907.354	156891	260776	91483.3	31896	98138.8	164498	122447	80660.6	100650	117220	154538	106374	128686	116701	110285	55677.6	141953	117790	174045	103468	45870.1	46703.7	47136.3	48486.1	46910.6	45202.8	--
MW0107656	C8H18N4O2	Arginine, ethyl ester	Amino acid and Its metabolites	Amino acid derivatives	225.132	202.143	1.7864	M+Na	4.04969	2	0.7285	rp	28696-31-3	439495	-	-	C01404	18.3766	1189.09	316.24	1250.45	202.203	546.858	7431.95	188.377	28.4315	78.5163	118.828	28.9738	59.7101	1243.12	1200.82	4117.58	82.0879	3892.44	144.787	66.2599	89.713	17.6521	224.251	3790.37	3611.65	3571.79	3419.64	3720.67	3581.59	3584.14	--
MW0142853	C21H34O	3beta-Hydroxypregn-5-ene	Alcohol and amines	Alcohols	347.23	302.261	5.4277	M+2Na-H	7.5855	4	0.8422	rp	2862-58-0	102342	-	-	-	2861.1	7322.67	4444.94	11887.1	5845.8	10343.8	10879	12274	9268.9	11698	5402.5	5571.72	15260.8	10253.3	13372.4	18107.9	11067.1	3689.24	23271.7	16047.5	19274.8	13991.3	3824.78	4518.19	6430.46	7015.76	6567.91	6489.61	5861.47	6597.16	--
MW0150782	C16H35NO2	Hexadecasphinganine	SL	SPH	312.229	273.267	5.8592	M+K	1.94875	4	0.7036	rp	28457-97-8	656816	-	-	-	1787.95	3497	1649.35	3419.38	4108.6	721.146	3906.68	4716.91	5155.02	2390.73	4579.9	2900.04	1687.19	2932.07	3271.02	712.883	4210.48	1285.22	2836.42	4377.59	3853.6	1581.12	4588.74	2514.14	2228.43	2576.95	2361.16	2357.58	1999.72	2332.96	--
mws0120	C8H20NO6P	Choline Alfoscerate	GP	PC	280.091	257.103	0.7783	M+Na	2.06125	4	0.701	rp	28319-77-9	657272	HMDB0000086	370	C00670	292.749	626.547	1263.34	2197.29	4227.87	1112.13	5226.51	21614.2	11082.3	1546.52	3008.28	2998.79	748.95	1769.26	774.93	1192.24	1501.71	4864.64	2068.63	432.437	390.248	2269.52	218.906	1829.01	866.85	688.079	931.141	834.754	495.188	792.849	ko00564,ko00565,ko05231
MW0014099	C30H48O3	beta-Elemolic acid	Organic acid and Its derivatives	Organic acid and Its derivatives	421.345	456.36	8.4359	M+H-2H2O	0.590835	2	0.5991	rp	28282-54-4	4481462	HMDB0034961	-	-	280114	278535	291834	286610	256708	307389	228266	269351	291189	289792	278203	247160	279639	274648	261092	242447	259729	276703	273432	281948	262723	265440	254630	223420	241286	247218	235495	237197	236975	219725	--
MW0157443	C6H4N4O4	Tetrahydroxypteridine	Heterocyclic compounds	Pteridines and derivatives	262.981	196.023	12.2697	M-2H+3Na	13.4103	3	0.5164	rp	2817-14-3	230047	-	-	C03178	174535	166181	165992	146696	162312	199105	174465	172779	178459	183841	186471	155495	178373	169280	182683	157747	189824	172010	165445	157077	185434	150156	166924	144014	161122	155942	156244	158736	158849	158544	--
MW0168286	C7H15NO2	N,N-Dimethyl-L-Valine	Amino acid and Its metabolites	Amino acid derivatives	128.107	145.11	0.8528	M+H-H2O	1.33682	2	0.7261	rp	2812-32-0	11008044	-	44985	-	4030.16	26058.6	50273	10099.1	17058	9064.65	179142	3452.31	16365.4	26724.4	7765.85	42324.1	2440.85	23281.7	26867.9	42323.1	13124.5	192656	1624.08	35402.4	23964.6	37859.5	23170.3	64802.9	37273.6	36950.3	37588.2	37305.2	37014.6	37197.3	--
MW0169647	C13H16N2O4	Phenylacetylglutamine	Amino acid and Its metabolites	Amino acid derivatives	309.084	264.111	2.0033	M-H+2Na	2.975	3	0.9374	rp	28047-15-6	92258	HMDB0006344	-	C04148	72.8045	964.279	1160.42	139.536	270.556	772.764	5794.53	88.9423	67.4866	67.0043	155.502	178.759	1993.04	581.061	893.457	212.498	112.683	1587.83	675.938	3930.11	75.4132	2699.23	2844.05	633.294	956.851	708.934	826.528	831.315	840.733	850.217	ko00360
MW0116889	C27H45IN2	1-Benzyl-3-cetyl-2-methylimidazolium iodide	Benzene and substituted derivatives	Benzene and substituted derivatives	438.378	524.263	10.8876	M+CH3CN+H	10.7352	2	0.5834	rp	278603-08-0	10436839	-	45320	C74441	335949	288423	272680	285478	304275	243787	264068	254671	234034	262869	246674	245723	265346	266919	171773	234962	272454	254461	281415	280307	271322	233370	233474	243219	276379	266987	268072	265257	262069	248418	--
MW0121579	C9H7NO3S	5-Isoquinolinesulfonic acid	Organic acid and Its derivatives	Organic acid and Its derivatives	494.964	209.015	2.5905	2M+2K-H	3.3405	4	0.6731	rp	27655-40-9	241599	-	-	-	77.618	995.974	2030.2	83.2639	1736.53	82.3031	69.2897	35868.2	1482.01	697.096	175.971	278.644	2599.77	2628.17	100.293	265.908	103.26	409.857	58.0836	385.754	138.694	709.174	948.161	76.4363	632.009	716.967	607.407	627.763	562.082	369.923	--
MW0002080	C12H6Cl3NO3	Quinonamid	Benzene and substituted derivatives	Benzene and substituted derivatives	316.937	316.941	12.7136	M+	6.63653	2	0.5256	rp	27541-88-4	94382	-	-	C19048	95050.7	50176.3	64192.3	92010.4	90338.7	66095.2	83430.2	98456.4	88892.2	132415	54678.1	84566.7	72543.5	79408.4	81376.4	71151.2	101406	93261.3	77668.4	63639.7	62475	55812.4	71945.2	74590.9	74325.2	77103.3	75290.4	80622.1	64698.1	75449	--
MW0118514	C7H10O3	2-Ethyl-4-hydroxy-5-methyl-3(2H)-furanone	Aldehyde,Ketones,Esters	Ketones	165.05	142.063	13.7765	M+Na	0.0145	4	0.7496	rp	27538-10-9	33931	HMDB0033736	-	-	114122	42630.8	38618.1	85563.3	47300.6	128139	51218.1	83223.5	36494.4	38322.3	36439.4	37428	82412.8	82981.7	127971	93039	137667	93134.9	56150.4	41080.2	60447.8	32704.8	25350.8	78042.4	72870.6	67985.5	78372.4	78824.5	76621.2	67314	--
MW0120831	C11H7ClN2O3	5-(4-Chloro-benzylidene)-pyrimidine-2,4,6-trione	Benzene and substituted derivatives	Benzene and substituted derivatives	273.002	250.014	3.1482	M+Na	1.29975	4	0.7185	rp	27402-31-9	338258	-	-	-	279.382	1111.32	1028.36	1282.96	277.702	887.683	7139.55	672.689	111.954	1015.6	555.074	1366.64	4158.54	298.818	96.4849	106.102	224.098	1452.61	228.159	773.883	365.408	2166.31	1520.85	112.95	766.006	768.256	711.157	826.951	719.72	773.59	--
MW0120018	C8H2Cl4O2	4,5,6,7-Tetrachlorophthalide	Benzene and substituted derivatives	Benzene and substituted derivatives	348.783	271.878	0.7949	M+2K-H	34.9735	4	0.587	rp	27355-22-2	33791	-	-	C18611	50643.4	5854.94	20964	25079.9	6545.69	2971.39	3386.7	1634.31	1020.89	23716.2	4186.24	6368.26	6889.69	11927.6	63107.6	8997.6	28126.1	12546.9	30601.6	2962.83	2089.19	23918.5	18077.1	2905.73	6770.01	7075.55	6997.23	7125.57	7014.28	7091.22	--
MW0113219	C5H5BO4	2-Formylfuran-5-boronic acid	Organic acid and Its derivatives	Organic acid and Its derivatives	187.037	140.028	13.9334	M+H+HCOOH	0.4725	4	0.7383	rp	27329-70-0	2734355	-	-	-	7469.73	11481.7	12689.6	11858.9	11672.8	12392.4	12749.9	11607.6	13509.4	12403	11761.7	7922.79	15971	13101.2	12068.5	11332.9	14853.7	11261.5	14392.8	12520.2	11993.5	11000.8	12039.8	11376.6	13848.2	13475	12994.5	12124.3	13045.7	13196.5	--
MW0111914	C10H19NO9S3	2-(Methylthio)ethyl glucosinolate	Aldehyde,Ketones,Esters	Esters	431.988	393.022	5.3996	M+K	2.0165	4	0.702	rp	27303-30-6	131752358	HMDB0038408	-	-	447.896	188.987	673.838	233.645	359.023	104.554	575.29	521.311	249.47	180.796	399.593	450.055	339.511	351.949	128.27	800.953	563.55	920.565	330.244	188.704	98.7106	197.706	316.551	158.513	644.836	498.511	553.687	545.127	248.249	469.802	--
MW0054107	C14H28O2	12-Methyltridecanoic acid	FA	FFA	246.242	228.209	5.0101	M+NH4	0.491833	2	0.5894	rp	2724-57-4	520298	HMDB0031072	-	-	134185	131723	92501.1	171104	125046	223099	125322	208935	180610	85206.9	77847.5	95346.6	125509	124773	148543	133952	117157	81992.2	66570.6	71325.5	124936	127760	68657.3	78885.7	111520	111801	114807	111311	112155	110097	--
MW0056955	C44H84NO8P	PC(18:0/18:2)	GP	PC	786.6	785.593	10.6136	M+H	1.34537	2	0.8754	rp	27098-24-4	6441487	HMDB0008039	-	-	28517.2	61734.6	197.77	980.963	10775.7	111589	610154	160252	145941	123174	130558	101711	146005	160509	247552	137423	116514	190460	98585.6	99646.9	114864	105963	90789.3	83214.2	136751	190361	198700	159961	159716	200205	--
MW0116086	C21H27NO4	Laudanosine	Heterocyclic compounds	Heterocyclic compounds	404.206	357.194	7.0954	M+HCOO+2H	0.902514	2	0.711	rp	2688-77-9	15548	HMDB0030213	-	-	20483.2	5562.57	2792.53	5961.96	2240.69	4010.44	3056.99	2853.43	61.499	6116.43	3795.3	2970.97	3834.26	5679.99	2897	3318.21	239.383	2638.04	82.9868	905.088	14655.7	3237.5	5120.79	3147.73	7413.21	7282.37	7264.95	7261.2	6992.92	7205.56	--
MW0056887	C42H82NO8P	1-Palmitoyl-2-oleoyl-sn-glycero-3-phosphocholine	GP	PC	759.572	759.578	10.9208	M+	7.03627	2	0.8455	rp	26853-31-6	5497103	HMDB0007972	-	-	105977	63131.8	29938.1	24128.7	59069.2	53909.1	39449.9	117124	182447	209782	108884	77075.3	67609.5	72671.3	86410.2	35166.1	50700.1	29098.7	92084.4	58146.3	503415	133424	167983	52510.7	87509.6	68103.9	80356	76065.1	67118.1	43279.2	--
MW0147421	C8H8Cl2O2	Chloroneb	Benzene and substituted derivatives	Benzene and substituted derivatives	656.939	205.99	12.1576	3M+K	4.6625	4	0.896	rp	2675-77-6	17581	-	-	-	16463.4	14347.8	15804.3	15750.5	15502.5	14511.5	12640.9	12912.7	15651.9	14901	14128	15924.6	13702	15994.3	13415.8	12276.9	14908.9	14123.3	15766.8	11296.9	14392.3	13989.5	11124	13813	12856.6	13170.9	12492.2	12654.2	12791.1	12067.6	--
MW0138758	C12H12O3	LEVULINIC ACID,3-BENZYLIDENYL-	Organic acid and Its derivatives	Organic acid and Its derivatives	249.044	204.079	5.3996	M-H+2Na	10.1144	2	0.6879	rp	26717-32-8	5951068	-	44382	-	8034.09	32075.3	29664.5	8778.81	3008.36	7310.86	92471.6	357.243	3981.68	10075	1784.73	13121.2	1551.37	8359.87	8074.49	28725.6	8058.86	31390.9	6973.11	18096.2	12632.9	10984.6	19360.9	10716.5	17656.6	17806.8	18302	17741	17830.9	16915	--
MW0153285	C7H13N2O4PS3	Lythidathion	Heterocyclic compounds	Heterocyclic compounds	654.945	315.978	12.2406	2M+Na	1.26525	4	0.9693	rp	2669-32-1	17580	-	-	C19004	17073	16605.8	16748.5	15603.5	16741.5	14880.5	17145.7	15014.2	17317	16507.7	16049.9	14323.8	15633.4	15389.6	15145.1	15949	14965.1	15737.9	14452	14658.6	15049.8	12731.9	15563.4	14040.9	14383.1	14965.6	14348.5	14444.3	14295.8	13549.6	--
MW0052435	C18H36O3	(R)-2-hydroxystearic acid	FA	Oxidized lipids	318.3	300.266	5.9227	M+NH4	1.79228	3	0.5572	rp	26633-48-7	439885	-	-	C03042	1.11758e+07	1.12171e+07	1.1946e+07	1.1909e+07	1.25278e+07	1.08131e+07	1.20895e+07	1.27087e+07	1.52369e+07	1.07653e+07	1.13597e+07	1.40132e+07	1.07423e+07	1.27643e+07	1.0453e+07	7.85408e+06	1.34122e+07	1.17546e+07	1.20128e+07	1.1409e+07	1.07954e+07	9.3873e+06	1.41527e+07	1.11985e+07	1.11206e+07	1.09649e+07	1.08865e+07	1.08346e+07	1.08838e+07	1.07978e+07	--
MW0147112	C26H25N2NaO6S	Carbenicillin indanyl sodium	Benzene and substituted derivatives	Benzene and substituted derivatives	278.05	516.133	4.4963	M+H+K	5.61848	4	0.6275	rp	26605-69-6	23676503	-	-	-	71.439	166.737	189.176	132.467	82.1341	189.165	289.367	166.379	256.539	199.412	296.374	209.884	94.2565	123.5	171.348	103.715	106.145	54.5994	438.297	229.331	75.7355	127.11	233.74	120.145	322.246	362.905	319.159	252.433	328.564	304.695	--
MW0115033	C33H60O10	Nonoxynol-9	Benzene and substituted derivatives	Benzene and substituted derivatives	639.405	616.419	5.3499	M+Na	10.3039	4	0.5487	rp	26571-11-9	72385	HMDB0015680	-	-	487726	272215	470553	501996	8464.67	420014	34047.9	659503	15655.4	182472	414285	499921	21875	186795	14179.7	547380	2308.37	621294	446579	56854	217377	10621.6	423137	6300.41	43394.5	43977.9	44261	42994.1	42079.2	44257.2	--
MW0002124	C11H15NO2	2,3,5-Trimethylphenyl methylcarbamate	Benzene and substituted derivatives	Benzene and substituted derivatives	194.114	193.11	3.9138	M+H	4.94604	2	0.7156	rp	2655-15-4 | 12407-86-2	25550	-	72717	C18957	53177.6	71132.9	41402	148744	98736.5	50120.9	124803	200353	93319.9	81456.9	68145	58799.9	162007	69808	69445.2	110393	154954	110665	68889.1	135605	168060	130374	63031.7	139473	58565.8	59337.6	61418.3	58365.2	58265.1	55217.4	--
MW0105224	C5H6O2S	4-Hydroxy-5-methyl-3(2H)-thiophenone	Organic acid and Its derivatives	Organic acid and Its derivatives	174.98	130.009	12.6472	M-H+2Na	10.8763	3	0.6039	rp	26494-09-7	22752005	HMDB0033548	-	-	50463	231873	145082	137836	221730	434063	199252	226251	36039.4	162131	144811	196712	211905	210395	189938	169315	233036	185967	37746.9	223637	279406	162341	149570	196016	136472	137304	146725	75752.4	136594	127719	--
MW0013336	C37H56O10	26-Deoxyactein	Terpenoids	Triterpene	716.386	660.387	3.655	M+K+NH3	7.04385	4	0.6016	rp	264624-38-6	10974362	-	-	-	1181.05	150.335	1126.75	65.599	421.216	11521.4	94.5201	8156.29	1545.43	4988.15	1439.26	648.299	949.472	283.976	252.82	572.533	3221.5	89.162	825.969	464.159	981.249	101.207	468.314	73.1561	1210.6	1124.16	1143.97	1300.66	1077.23	1104.12	--
MW0053686	C15H30O5	Glycerol 1-(5-hydroxydodecanoate)	GL	MG	291.216	290.209	6.3799	M+H	0.8105	4	0.7301	rp	26446-32-2	175553	HMDB0040168	-	-	23307.6	33726.8	20334.5	39570.3	39329.1	46081.2	35775	47205.6	39001.3	35381.9	35690.8	23626.4	32440	27596.4	41152.3	41639.1	62006	37551.5	48038.7	41831.7	49264.5	50020.8	44425.2	32055.2	17408.3	15350.9	15578.7	15473	13995.2	15601.7	--
MW0053736	C13H26O5	Glyceryl 5-hydroxydecanoate	GL	MG	263.185	262.178	4.8858	M+H	2.56025	4	0.9399	rp	26446-31-1	5463954	HMDB0032297	-	-	24015.5	34047.1	10080.5	40402.6	40513.7	45743.7	32755.4	60700.8	39164.2	47455.7	27171.3	19410.7	34482.6	26576.4	42516.5	44859.4	49020.3	32599.9	44708.3	49911	61272.1	45833.5	34568.4	36420.4	17193.3	16431.2	18044.2	17275.3	16926.8	17259.6	--
MEDP2225	C16H10ClN3O5	3-(3-chloro-4-hydroxyphenylamino)-4-(4-nitrophenyl)-1H-pyrrole-2,5-dione	Benzene and substituted derivatives	Benzene and substituted derivatives	92.5072	359.031	4.156	M+2H-C6H8O6	0.2545	4	0.7437	rp	264218-23-7	4210951	-	45235	-	904.912	1224.96	1028.46	1184.8	1110.72	482.085	415.024	255.261	1212.07	584.554	1383.28	312.257	503.807	885.994	360.717	278.728	598.776	723.983	763.891	1109.82	116.757	1428.6	958.579	467.453	825.683	772.327	778.053	613.471	714.804	762.465	--
MW0123008	C12H16N3O3PS2	Azinphos-ethyl	Heterocyclic compounds	Heterocyclic compounds	155.974	345.037	2.3329	M+2Na+2K-H	2.32525	4	0.6951	rp	2642-71-9	17531	-	72432	C18644	1.05823e+06	1.21557e+06	498546	1.12041e+06	617585	553989	1.36634e+06	837360	543070	919665	644671	1.04791e+06	1.18399e+06	600281	1.09487e+06	493018	839667	386955	75448.1	1.21284e+06	682941	391998	682118	1.04088e+06	843028	735691	685324	692787	528902	693390	--
MW0016257	C22H40O2	Butyl linoleate	Aldehyde,Ketones,Esters	Esters	354.336	336.303	11.3449	M+NH4	1.14555	2	0.6584	rp	2634-45-9	6436910	-	265060	-	38042.6	61645.5	113477	35876.2	108786	68302.9	86244.4	105125	142098	63756.9	141820	140194	99507	83087	37083.5	24869.7	79577.7	88683.2	64592.8	30620	207139	70606.4	66560.2	26448.5	68233	63148.6	66263.8	69131.9	65190.8	67178.3	--
MW0123420	C36H44N4O8	coproporphyrinogen III	Heterocyclic compounds	Heterocyclic compounds	661.313	660.316	1.1594	M+H	13.5007	4	0.7546	rp	2624-63-7	321	HMDB0001261	6116	C03263	386.131	2518.5	6187.1	76.1409	4170.17	310.475	3936.91	39.458	14824.5	1281.14	180.157	759.984	41446.9	43262.6	305.824	44111.6	36.5385	2553.99	38.1857	1152.55	849.375	16036.3	1562.08	4862.46	3398.09	3462.96	3437.2	3477.13	3284.46	3394.15	ko00860,ko01100,ko01240
ZINC95919386	C43H62O11	Voamatin C	Aldehyde,Ketones,Esters	Esters	793.387	754.429	0.6954	M+K	2.93348	4	0.6818	rp	262359-78-4	101023211	-	-	-	834.423	1748.58	107.88	1040.96	384.471	2679.21	221.115	742.756	3597.92	109.406	1553.21	1241.92	987.655	141.52	200.82	136.286	328.989	113.182	1741.4	1666.15	1234.17	123.559	194.091	165.333	618.276	543.503	549.297	386.394	424.539	586.044	--
MW0015950	C37H68O7	Asitrilobin D	FA	Others	663.453	624.496	11.8704	M+K	9.52607	3	0.6116	rp	262352-20-5	10258405	HMDB0035389	-	-	138871	105464	126125	123094	105351	152326	150857	134733	492092	274843	239299	161129	144436	132446	134336	118162	146011	183669	124194	133570	184178	71184.9	173522	94827.5	127846	130850	131263	149246	137539	98386.7	--
MW0114590	C12H26O7	Hexaethylene glycol	Alcohol and amines	Alcohols	300.201	282.168	2.7073	M+NH4	1.63209	1	0.8737	rp	2615-15-8	17472	HMDB0061822	-	-	5768.93	13362.5	31072.8	53915.3	17442.6	53371.5	13435	11443.6	44255.9	10933.7	10392	6922.95	11221.1	30408.4	6807.67	10706.7	6554.59	20492.7	15434.7	7918.39	9832.62	7444.37	18232.5	11031.8	119065	122595	121336	121243	120675	120620	--
MW0111035	C8H18ClN3	1-(3-Dimethylaminopropyl)-3-ethylcarbodiimide hydrochloride	Alcohol and amines	Amines	219.159	191.119	4.745	M+CH3CN+Na	6.35824	2	0.501	rp	25952-53-8 | 93128-40-6	2723939	-	24064	-	24184.6	29288.1	19757.6	39046.9	27426.6	23410.3	21828.8	261.405	1424.8	505.64	1901.21	36107.1	32492.9	23018.9	36758.4	51859.3	431.173	3908.63	2049.24	584.064	734.145	952.755	29852.1	33727.6	14096.6	14814.5	15583.4	14483.7	12649.2	14978.2	--
MW0001709	C6H11NO	1-Piperidinecarboxaldehyde	Heterocyclic compounds	Heterocyclic compounds	227.175	113.084	2.5739	2M+H	0.28231	2	0.7489	rp	2591-86-8	17429	HMDB0031702	-	-	203114	534224	110090	209293	195432	484822	438503	310260	262496	199376	221080	496535	162476	97036.4	266438	169413	243253	169090	141128	296495	209783	131096	142689	445863	179767	180455	177476	179847	184238	171344	--
MW0149526	C20H41N5O7	Gentamicin C2	Others	Medicine	464.313	463.301	9.3593	M+H	11.6577	4	0.5291	rp	25876-11-3	72397	-	-	C02033	160.872	29064.7	5255.12	338.103	7277.69	2008.12	7678.93	208.172	4208.25	6371.43	7192.74	35194.3	12174.7	76.6807	6069.83	18228.8	7730.93	5700.39	71.2945	9409.52	7534.93	1564.34	8288.25	2143.6	8970.84	9824.9	9072.27	8908.15	8244.09	9232.84	ko00524
MW0105731	C17H24N6O3	Arg-Trp	Amino acid and Its metabolites	Small Peptide	333.156	360.191	2.0014	M+H-C2H4	7.47175	4	0.5941	rp	25615-38-7	7009653	HMDB0028720	-	-	71.9356	996.294	1583.52	863.44	283.254	415.131	17250.4	62.8534	238.751	117.545	206.069	1087.06	2042.14	5854.95	2069.33	9492.13	59.1126	17353.1	61.7529	349.899	67.2347	4444.73	505.457	12068	1993.2	1958.55	2342.52	2129.6	1968.76	1808.92	--
MW0063662	C25H49NO4	Stearoylcarnitine	FA	CAR	466.329	427.366	10.2482	M+K	1.62975	3	0.8661	rp	25597-09-5	52922056	HMDB0000848	5811	-	2598.79	132125	34296.5	85.7122	28853.9	15548.7	250816	528.48	26906.9	18182.8	44306.1	85753.5	56236.4	525.372	13542.2	157638	17209.7	102207	530.943	80255.5	81.4737	14317.7	40651.1	53562.5	54227.5	50455.9	52041.4	52045.6	49711.3	48875.6	--
MW0169513	C12H28N4O	N1-acetylspermine	Organic acid and Its derivatives	Organic acid and Its derivatives	321.152	244.226	2.8257	M-H+2K	14.125	2	0.674	rp	25593-72-0	916	HMDB0001186	3369	C02567	14.8024	81.6307	59.8288	55.8495	19.2637	51.5486	103.453	88.1416	81.2973	48.6924	100.273	202.698	149.153	69.4782	22.0002	133.086	26.9261	55.2505	79.259	34.8072	69.4556	26.2894	41.8437	126.279	558.147	397.81	495.384	602.421	453.455	547.959	--
MEDP1307	C10H13NO2	(2S,3S)-2-amino-3-phenylbutanoic acid	Amino acid and Its metabolites	Amino acid derivatives	381.177	179.095	2.3743	2M+Na	1.28927	1	0.7758	rp	25488-25-9	854352	-	-	C20895	1775.59	5751.33	6452.65	15861.7	4303.27	985.95	2077.28	83.6578	2970.8	4932.13	38.314	9848.9	8338.14	40918.7	30794.2	96976.2	1672.02	112673	1992.59	3656.33	3136.7	55551.9	1391.84	17175.2	14269.4	14182.8	14435.1	14244.5	14183.7	14065.5	--
MW0110196	C14H18N2O6	Tyr-glu	Amino acid and Its metabolites	Small Peptide	425.176	310.116	0.9937	M-2H+3K	8.01019	1	0.6663	rp	2545-89-3	7009628	-	23646	-	5322.54	3652.57	9139.21	168.3	18312.3	3989.46	114.135	138.128	82892.8	4236.22	2813.43	4671.4	7333.59	33068.3	9749.49	48193.7	3114.9	8075.32	7828.82	3712.92	20926.2	24197	4679.28	15009.1	12062.7	12255.3	11689.6	11727.5	11814.4	10900.2	--
MW0126768	C6H7F3N4OS	Thiazafluron	Heterocyclic compounds	Heterocyclic compounds	241.032	240.029	4.6704	M+H	1.8345	4	0.7062	rp	25366-23-8	32921	-	-	C19093	294.084	3150.88	781.006	286.665	155.913	1868.31	6528.97	64.1117	295.801	389.733	366.313	1216.08	3156.81	289.449	165.282	1763.17	146.434	1695.88	422.334	1766.88	349.712	655.356	1998.53	900.079	866.403	918.951	867.267	1075.08	921.931	977.177	--
MW0111694	C2H6O2	1,2-Ethanediol	Alcohol and amines	Alcohols	101.003	62.0368	0.886	M+K	9.21621	2	0.7075	rp	25322-68-3	174	HMDB0037790	-	C15588	55166.4	216378	145008	151669	198275	268010	172871	320411	52976.8	148305	158410	188868	173770	127539	99794.2	115939	131127	131370	122390	216852	144116	121674	158189	100949	162348	158194	154981	156986	151244	156866	--
MW0142905	C18H24O	3-Deoxyestradiol	Alcohol and amines	Alcohols	551.317	256.183	2.9406	2M+K	4.28875	4	0.9035	rp	2529-64-8	228944	-	-	-	17.4963	486.882	4028.78	41.8443	520.222	16.4488	69.813	17.0781	78.0434	84.4024	256.15	208.978	3483.3	878.51	18474.5	2074.59	17.1385	98.37	174.313	1011.4	104.333	5676.31	290.991	140.858	1308.39	1359.38	1340.5	1335.75	1344.68	1263.08	--
MW0054402	C15H29NO4	L-Octanoylcarnitine	FA	CAR	288.216	287.21	4.6372	M+H	2.08128	2	0.7678	rp	25243-95-2	11953814	HMDB0000791	-	C02838	3486.46	1625.55	7405.83	113.718	4806.78	6204.9	131.991	358.921	8125.98	5668.35	5918.58	2103.08	2931.09	3646.88	619.249	2973.65	5104.22	1215.07	4625.13	717.165	8925.29	146.807	5697.61	2446.7	4922.35	5054.49	4878.3	4903.96	4461.32	4800.05	--
MEDP1310	C11H12N2O3	4-Hydroxy-l-tryptophan	Amino acid and Its metabolites	Amino acid derivatives	221.091	220.085	2.366	M+H	1.41527	1	0.8513	rp	25242-90-4	85479	-	-	C21777	2215.63	40266.5	38066.5	24597.2	14614.2	25747.4	326991	6139.71	17429.6	6544.51	49797.2	31174.4	71696.1	43404	44109	75073.7	5281.89	179501	2997.53	17903	9779.03	69896.7	30561.6	87098.8	52928.2	52163.3	52154.3	52132.1	52131.7	50784	--
MW0154052	C18H16N2O2	1-(2-Methoxyphenyl)-3-naphthalen-2-ylurea	Benzene and substituted derivatives	Benzene and substituted derivatives	237.059	292.121	4.1476	M+H-C4H8	2.9445	4	0.6815	rp	251917-79-0	443080	-	-	-	29410.6	25396.8	24377.8	30820.5	28874.4	25850.6	24565.1	28827.8	29941.2	28474.6	26436.1	27489.2	21728.2	28292.1	26071.9	24719.4	24313.1	24829	24780.2	26125.8	26436.9	28701.2	24462.4	29892.3	27494.7	27626.4	28484.8	27806.8	26717.1	27167.7	--
MW0004383	C16H25N3O3	4-(Dimethylamino)-n-[7-(hydroxyamino)-7-oxoheptyl]benzamide	Benzene and substituted derivatives	Benzene and substituted derivatives	325.221	307.19	3.8887	M+NH4	3.38637	2	0.7039	rp	251456-60-7	3994	-	45479	C74302	2964.59	20509.1	1617.77	27448.2	35718.4	38756.4	55567.4	23730.4	25070.1	9997.14	17033.2	779.022	63313.8	53517.1	10226.9	19239.9	4613.69	11434.6	21242.3	96930.4	88011.8	34492.7	2245.26	46795.3	7224.14	7628.52	7262.25	7161.62	6434.92	7140.38	--
MADP0547	C6H12ClNO4	O-Acetyl-L-homoserine hydrochloride	Amino acid and Its metabolites	Amino acid derivatives	200.022	197.046	1.8876	M+K	19.9065	1	0.5829	rp	250736-84-6 | 7540-67-2	45038083	-	-	-	2.53533e+06	756444	357773	535601	510400	367345	385304	655759	296526	351872	438068	615272	446027	1.1256e+06	276155	392051	484127	781549	972114	830503	549205	610645	663284	693381	370813	428513	445887	456069	482057	429605	--
MW0168514	C14H28O3	2-Hydroxymyristic acid	Organic acid and Its derivatives	Organic acid and Its derivatives	283.162	244.204	5.765	M+K	7.11225	4	0.6004	rp	2507-55-3	1563	HMDB0002261	6579	-	472.729	1755.12	1538.69	1066.47	301.576	1103.15	849.968	273.876	495.824	680.986	2099.12	1006.35	244.767	1276.99	711.394	434.505	637.143	960.412	2012.48	844.829	444.042	354.41	920.216	618.672	484.613	468.205	449.148	509.03	470.664	448.542	--
MEDP1505	C12H14N2O3	5-Methoxytryptophan	Amino acid and Its metabolites	Amino acid derivatives	238.105	234.1	5.7733	M+HCOO+2H	4.69858	1	0.5814	rp	2504-22-5	151018	HMDB0002339	6631	-	11030.1	10596.3	11131.1	9051.09	9562.72	13238.4	6355.84	11132.6	11662.1	12455.7	11404.7	10075.8	10887.9	9999	10903.9	11136.7	10432.3	9209.95	10575	12159.1	10789.7	8769.78	10913.1	10321.2	9751.99	9663.24	9555.42	9947.18	9763.14	9335.22	--
MW0142313	C11H17NO8	2-Deoxy-2,3-dehydro-n-acetyl-neuraminic acid	Organic acid and Its derivatives	Organic acid and Its derivatives	338.11	291.095	0.8694	M+H+HCOOH	1.0415	4	0.7246	rp	24967-27-9	65309	-	-	C04580	707.982	629.09	4451.31	245.049	1640.92	1856.16	175.786	116.208	1017.88	947.434	617.622	1336.97	1710.68	1173.9	6612.26	4460.79	172.033	18312	765.277	3762.15	607.084	11681.2	598.373	1208.9	880.964	923.66	868.741	908.083	958.225	590.588	--
MW0126937	C13H13N3	Varenicline	Heterocyclic compounds	Heterocyclic compounds	253.148	211.111	4.4963	M+CH3CN+H	8.99637	2	0.7032	rp	249296-44-4	170361	HMDB0015398	-	-	45282.5	51935	48649.3	39512.2	50177.6	56654.9	46899.8	42635.2	52746.8	76528.2	62162.3	50838.5	50395.7	47379.5	54632.3	42414.1	48303.2	46485.2	51451.8	48041	49378.4	49642.2	46717.4	43030.9	50931.4	51057.8	51971.3	51113.5	49776.2	51513.9	--
MW0104828	C6H10O3	2-Ketohexanoic acid	Organic acid and Its derivatives	Organic acid and Its derivatives	177.075	130.063	2.3676	M+HCOO+2H	2.35	3	0.8738	rp	2492-75-3	159664	HMDB0001864	4144	C00902	206.948	510.584	389.299	873	247.131	734.207	8338.41	173.311	485.503	2794.25	1878.74	570.427	939.736	349.891	649.933	704.17	6420.59	5992.51	213.608	73.0173	274.373	1438.75	578.409	1824.1	969.095	961.165	1051.36	1005.49	974.975	855.157	--
MW0168720	C4H9NO3	L-Allothreonine	Amino acid and Its metabolites	Amino acids	261.101	119.058	4.4383	2M+Na	11.403	1	0.744	rp	24830-94-2	99289	HMDB0004041	7007	C05519	21090.6	15729.8	15858.8	20654.7	19925.6	15769.3	14598.5	6324.68	10329.7	13246.2	13925.7	19830.8	21272.6	15576.6	19675.7	18798.7	17558.8	15536	12125.1	8797.85	10267.2	14990.9	19833.2	17577.1	20412.5	20571.8	21169.1	20488.7	20413.1	19464.1	ko00260,ko01100
MW0151663	C9H18N2O3	Ile-Ala	Amino acid and Its metabolites	Small Peptide	185.128	202.132	2.293	M+H-H2O	1.57774	2	0.7064	rp	24787-73-3	7009577	-	64994	-	976776	847700	528183	1.26754e+06	380499	903272	558598	63761.4	588297	548579	688045	388440	663715	548045	1.24144e+06	368799	788973	791007	781654	674709	852604	507461	633192	357640	678650	679782	688283	678515	677849	669984	--
MW0126012	C5H4N4O2	Oxypurinol	Heterocyclic compounds	Heterocyclic compounds	153.035	152.033	1.176	M+H	6.6368	1	0.7254	rp	2465-59-0 | 184764-63-4 | 187486-05-1 | 187486-06-2	135398752	HMDB0000786	-	C07599	1.29026e+06	1.18117e+06	1.08745e+06	1.31413e+06	1.42452e+06	1.19539e+06	272711	1.53354e+06	1.4212e+06	1.2015e+06	150154	1.04623e+06	1.03202e+06	1.15213e+06	699103	1.20676e+06	1.05381e+06	1.10175e+06	1.34201e+06	1.27512e+06	1.09656e+06	1.06293e+06	823937	1.13299e+06	1.07782e+06	1.07371e+06	1.07463e+06	1.06664e+06	1.07057e+06	1.05442e+06	--
MW0103201	C44H57NO4	Zucchini factor B	Terpenoids	Triterpene	646.399	663.429	5.657	M+H-H2O	19.233	4	0.6911	rp	246248-10-2	131751591	HMDB0034610	-	-	772781	15469.1	731591	782875	1854.21	658038	105594	1.01702e+06	44574.9	9531.58	646087	697776	41788.1	14730.6	1834.27	853652	6124.18	981065	696664	47071.3	16203.2	48273.2	659346	834417	46205.6	44213.4	36382.1	45939.7	46927	43802.1	--
MW0001451	C17H27NO	Amixetrine	Benzene and substituted derivatives	Benzene and substituted derivatives	234.186	261.209	3.5468	M+H-C2H4	6.8385	4	0.6052	rp	24622-72-8	71911	-	-	-	443.826	1802.78	273.495	678.213	630.408	1612.76	260.935	1602.74	445.18	471.364	1046.47	1207.88	3729.3	322.101	224.727	784.483	1443.88	1059.93	953.885	3232.65	2013.27	1218.01	1202.17	2497.32	493.983	803.757	931.772	764.86	816.508	682.049	--
MEDP2295	C12H9ClN2O5S	2-(4-Chlorophenyl)sulfonyl-6-methoxy-3-nitropyridine	Heterocyclic compounds	Heterocyclic compounds	404.913	327.992	12.1742	M+2K-H	4.82525	4	0.6428	rp	246020-68-8	2801235	-	-	-	2602.87	2237.69	1713.86	2054.68	1965.52	2174.65	1689.16	1533.29	1814.99	2112.98	1948.18	1811.9	1867.17	1692.36	2055.01	2078.61	2055.41	1510.98	2352.06	1985.61	2394.27	1896.45	1278.29	2090.96	2070.93	2048.29	2045.07	2063.47	1987.58	2034.07	--
MW0106387	C11H16N4O4	Dexrazoxane	Aldehyde,Ketones,Esters	Ketones	345.186	268.117	1.9207	M-H+2K	6.70844	1	0.7111	rp	24584-09-6	71384	HMDB0014524	-	-	4961.36	1127.99	25780.4	22767.4	20424.5	8058.11	127829	671.905	70920.6	20614.2	2546.18	49190.4	36032.8	55575.2	34728.4	44937.6	10966.5	51046.3	7705.29	41487.9	1428.93	60920.6	15195.2	1723.71	26687.9	25203.8	25838.9	25671.9	25812	24176.2	--
MW0169706	C9H20N2O2	Propamocarb	Aldehyde,Ketones,Esters	Esters	230.186	188.153	0.8694	M+CH3CN+H	1.91281	2	0.5971	rp	24579-73-5	32490	-	72646	C18885	48686.4	530329	704811	201095	501651	503490	1.92746e+06	5810.35	234318	205372	659302	187170	2.11375e+06	822181	1.25967e+06	249040	82059.9	951456	51327.4	735645	80656	1.66105e+06	419726	403323	670477	691415	671529	676734	668805	657713	--
MEDP0401	C11H15N5O3S	5'-Deoxy-5'-(Methylthio) Adenosine	Nucleotide and Its metabolites	Nucleotide and Its metabolites	298.096	297.09	2.7974	M+H	1.50786	1	0.8604	rp	2457-80-9	439176	HMDB0001173	3425	C00170	7778.65	54344.3	121700	23069.8	99068.6	116560	83005.7	3016.05	9832.26	21537	51581.3	131659	84862.6	3766.31	70362	2019.29	13265.9	27942.7	3490.46	59120.3	43861	34979.7	52875.4	12280.3	68135.2	68818.4	67950.4	67910.6	66574.8	67331.9	ko00270,ko01100
MW0110027	C11H20O5	2-(2-(2-Methoxyethoxy)ethoxy)ethyl methacrylate	Aldehyde,Ketones,Esters	Esters	271.091	232.131	3.7217	M+K	7.68475	4	0.5905	rp	24493-59-2 | 87178-66-3	90523	-	-	-	142.816	323.687	943.834	118.277	154.52	709.15	5072.43	144.865	69.3664	204.352	126.007	932.638	1949.56	246.613	271.937	194.688	248.156	507.73	83.2583	146.739	3189.12	1402.7	689.312	1378.06	613.319	683.702	650.667	394.298	574.046	604.862	--
MW0127435	C6H10S4	Diallyl tetrasulfide	Others	Others	196.957	209.966	1.0475	M+H-CH2	1.333	4	0.7178	rp	2444-49-7	75552	HMDB0033202	-	-	7881.1	2710.97	5122.67	2266.6	4387.83	1765.24	448.096	837.584	3183.96	12598.2	1600.57	3076.78	4736.5	2890.29	4103.8	5025.48	8960.63	1730.79	4655.56	1679.3	1937.16	4287.38	3451.26	2352.15	2894.85	2771.05	2586.39	2626.57	2913.25	2858.28	--
MW0120919	C10H5F3O2S	5-(Trifluoromethyl)-1-benzothiophene-2-carboxylic acid	Organic acid and Its derivatives	Organic acid and Its derivatives	247.003	245.996	0.6954	M+H	5.587	4	0.6281	rp	244126-64-5	2783043	-	-	-	2329.45	3217.11	1186.85	2804.44	2670.75	5229.79	1180.13	21798.6	2043.29	1926.94	6084.05	4349.04	2880.83	994.578	956.414	1282.57	1985.91	324.896	2655.02	1889.65	2147.47	472.65	223.067	3273.09	1012.62	962.238	789.161	672.643	917.03	1028.65	--
MW0150465	C9H15N3O4	Gly-Pro-Gly	Amino acid and Its metabolites	Small Peptide	188.091	229.106	0.8363	M+H-COCH2	8.14025	4	0.5828	rp	2441-63-6	79101	-	17426	-	2219.43	2003.01	783.013	1269.3	840.352	290.1	1071.84	400.123	936.137	643.242	1068.94	627.804	1805.6	2543.17	1002.53	2675.81	1157.6	872.33	2103.08	3474.45	1266.27	845.636	222.466	9813.19	584.18	731.532	706.487	771.287	679.285	798.178	--
[truncated: 1,551 more rows]
